# Supplementary material for: Molecular data and species diagnosis in Essigella Del Guercio, 1909 (Sternorrhyncha, Aphididae, Lachninae)
Source: Zookeys. 2018 Jun 7;(765):103–22. doi: 10.3897/zookeys.765.24144 (PMC6002416; doi:10.3897/zookeys.765.24144)
Supplement: XML Treatment for Essigella domenechi [file zookeys.765.24144-treatment1.xml]

<!DOCTYPE tp:taxon-treatment
  PUBLIC "-//TaxonX//DTD Taxonomic Treatment Publishing DTD v0 20100105//EN" "tax-treatment-NSO.dtd">
<tp:taxon-treatment xmlns:tp="http://www.plazi.org/taxpub"><tp:treatment-meta><kwd-group><label>Taxon classification</label><kwd><named-content xmlns:xlink="http://www.w3.org/1999/xlink" content-type="kingdom">Animalia</named-content></kwd><kwd><named-content xmlns:xlink="http://www.w3.org/1999/xlink" content-type="order">Hemiptera</named-content></kwd><kwd><named-content xmlns:xlink="http://www.w3.org/1999/xlink" content-type="family">Aphididae</named-content></kwd></kwd-group><mixed-citation publication-type="journal"><person-group><name><surname>Théry</surname><given-names>Thomas</given-names></name><name><surname>Kanturski</surname><given-names>Mariusz</given-names></name><name><surname>Favret</surname><given-names>Colin</given-names></name></person-group><article-title>Molecular data and species diagnosis in <italic><tp:taxon-name><tp:taxon-name-part taxon-name-part-type="genus" reg="Essigella">Essigella</tp:taxon-name-part></tp:taxon-name></italic> Del Guercio, 1909 (<tp:taxon-name><tp:taxon-name-part taxon-name-part-type="suborder">Sternorrhyncha</tp:taxon-name-part></tp:taxon-name>, <tp:taxon-name><tp:taxon-name-part taxon-name-part-type="family">Aphididae</tp:taxon-name-part></tp:taxon-name>, <tp:taxon-name><tp:taxon-name-part taxon-name-part-type="subfamily">Lachninae</tp:taxon-name-part></tp:taxon-name>)</article-title><source>Zookeys</source><day>7</day><month>6</month><year>2018</year><volume>2018</volume><issue>765</issue><fpage>103</fpage><lpage>122</lpage><pub-id pub-id-type="doi">10.3897/zookeys.765.24144</pub-id></mixed-citation></tp:treatment-meta><tp:nomenclature><tp:taxon-name>
            <tp:taxon-name-part taxon-name-part-type="genus" reg="Essigella">Essigella</tp:taxon-name-part>
            <tp:taxon-name-part taxon-name-part-type="species" reg="domenechi">domenechi</tp:taxon-name-part>
            <object-id xmlns:xlink="http://www.w3.org/1999/xlink" content-type="zoobank" xlink:type="simple">http://zoobank.org/390343A7-D620-4578-93A8-A5BBBF7FE00F</object-id>
          </tp:taxon-name><tp:taxon-status xmlns:xlink="http://www.w3.org/1999/xlink" xlink:type="simple">sp. n.</tp:taxon-status><xref ref-type="fig" rid="F1">Figure 1d</xref></tp:nomenclature><tp:treatment-sec sec-type="Holotype" id="SECID0ENVAE"><title>Holotype.</title><p>viviparous aptera, USA, California, Alpine Co., <named-content xmlns:xlink="http://www.w3.org/1999/xlink" content-type="dwc:verbatimCoordinates" xlink:type="simple"><named-content content-type="geo-json" specific-use="{&#34;type&#34;:&#34;Point&#34;,&#34;coordinates&#34;:[-119.637000,38.328000]}" id="NCID0EWVAE" xlink:type="simple">38.328°N 119.637°W</named-content></named-content>, 10.vii.2013, on <italic><tp:taxon-name><tp:taxon-name-part taxon-name-part-type="genus" reg="Pinus">Pinus</tp:taxon-name-part> <tp:taxon-name-part taxon-name-part-type="species" reg="albicaulis">albicaulis</tp:taxon-name-part></tp:taxon-name></italic>, T. Théry &amp; C. Favret <italic>leg.</italic> (<abbrev xmlns:xlink="http://www.w3.org/1999/xlink" content-type="institution" xlink:title="National Aphid Collection, National Museum of Natural History, Beltsville, MD, USA" id="ABBRID0EIWAE" xlink:type="simple">USNM</abbrev>). <bold>Paratypes.</bold> 8 viviparous apterae, same data as holotype (<named-content xmlns:xlink="http://www.w3.org/1999/xlink" content-type="dwc:institutional_code" xlink:type="simple">QMOR</named-content>, <abbrev xmlns:xlink="http://www.w3.org/1999/xlink" xlink:title="Private Collection of T. Théry, Fleury les Aubrais, France" id="ABBRID0EUWAE" xlink:type="simple">CTT</abbrev>).</p><fig id="F1" position="float" orientation="portrait"><label>Figure 1.</label><caption><p>Habitus of viviparous apterae of <bold>a</bold> <italic><tp:taxon-name><tp:taxon-name-part taxon-name-part-type="genus" reg="Essigella">Essigella</tp:taxon-name-part> <tp:taxon-name-part taxon-name-part-type="species" reg="pini">pini</tp:taxon-name-part></tp:taxon-name></italic> <bold>b</bold> <italic><tp:taxon-name><tp:taxon-name-part taxon-name-part-type="genus" reg="Essigella">E.</tp:taxon-name-part> <tp:taxon-name-part taxon-name-part-type="species" reg="patchae">patchae</tp:taxon-name-part></tp:taxon-name></italic> <bold>c</bold> <italic><tp:taxon-name><tp:taxon-name-part taxon-name-part-type="genus" reg="Essigella">E.</tp:taxon-name-part> <tp:taxon-name-part taxon-name-part-type="species" reg="californica">californica</tp:taxon-name-part></tp:taxon-name></italic> <bold>d</bold> <italic><tp:taxon-name><tp:taxon-name-part taxon-name-part-type="genus" reg="Essigella">E.</tp:taxon-name-part> <tp:taxon-name-part taxon-name-part-type="species" reg="domenechi">domenechi</tp:taxon-name-part></tp:taxon-name></italic> sp. n. <bold>e</bold> <italic><tp:taxon-name><tp:taxon-name-part taxon-name-part-type="genus" reg="Essigella">E.</tp:taxon-name-part> <tp:taxon-name-part taxon-name-part-type="species" reg="gagnonae">gagnonae</tp:taxon-name-part></tp:taxon-name></italic> sp. n. <bold>f</bold>. <italic><tp:taxon-name><tp:taxon-name-part taxon-name-part-type="genus" reg="Essigella">E.</tp:taxon-name-part> <tp:taxon-name-part taxon-name-part-type="species" reg="sorenseni">sorenseni</tp:taxon-name-part></tp:taxon-name></italic> sp. n.</p></caption><graphic xmlns:xlink="http://www.w3.org/1999/xlink" xlink:href="zookeys-765-103-g001.jpg" position="float" orientation="portrait" xlink:type="simple" id="oo_208412.jpg"/></fig></tp:treatment-sec><tp:treatment-sec sec-type="diagnosis" id="SECID0ETZAE"><title>Diagnosis.</title><p>Like species of the <italic><tp:taxon-name><tp:taxon-name-part taxon-name-part-type="genus" reg="Essigella">E.</tp:taxon-name-part> <tp:taxon-name-part taxon-name-part-type="species" reg="californica">californica</tp:taxon-name-part></tp:taxon-name></italic> complex and <italic><tp:taxon-name><tp:taxon-name-part taxon-name-part-type="genus" reg="Essigella">E.</tp:taxon-name-part> <tp:taxon-name-part taxon-name-part-type="species" reg="pini">pini</tp:taxon-name-part></tp:taxon-name></italic>, <italic><tp:taxon-name><tp:taxon-name-part taxon-name-part-type="genus" reg="Essigella">E.</tp:taxon-name-part> <tp:taxon-name-part taxon-name-part-type="species" reg="domenechi">domenechi</tp:taxon-name-part></tp:taxon-name></italic> sp. n. has its 3<sup>rd</sup> and 4<sup>th</sup> abdominal dorsal terga usually bearing six setae. The species can be distinguished from <italic><tp:taxon-name><tp:taxon-name-part taxon-name-part-type="genus" reg="Essigella">E.</tp:taxon-name-part> <tp:taxon-name-part taxon-name-part-type="species" reg="patchae">patchae</tp:taxon-name-part></tp:taxon-name></italic> by the presence of rows of spinules on the URS (absent or faint in <italic><tp:taxon-name><tp:taxon-name-part taxon-name-part-type="genus" reg="Essigella">E.</tp:taxon-name-part> <tp:taxon-name-part taxon-name-part-type="species" reg="patchae">patchae</tp:taxon-name-part></tp:taxon-name></italic>; Fig. <xref ref-type="fig" rid="F2">2b, d</xref>); from <italic><tp:taxon-name><tp:taxon-name-part taxon-name-part-type="genus" reg="Essigella">E.</tp:taxon-name-part> <tp:taxon-name-part taxon-name-part-type="species" reg="pini">pini</tp:taxon-name-part></tp:taxon-name></italic> by a relatively elongate URS with subparallel lateral margins (URS with margins rounded and convergent at base in <italic><tp:taxon-name><tp:taxon-name-part taxon-name-part-type="genus" reg="Essigella">E.</tp:taxon-name-part> <tp:taxon-name-part taxon-name-part-type="species" reg="pini">pini</tp:taxon-name-part></tp:taxon-name></italic>; Fig. <xref ref-type="fig" rid="F2">2a, c</xref>); from <italic><tp:taxon-name><tp:taxon-name-part taxon-name-part-type="genus" reg="Essigella">E.</tp:taxon-name-part> <tp:taxon-name-part taxon-name-part-type="species" reg="gagnonae">gagnonae</tp:taxon-name-part></tp:taxon-name></italic> sp. n. and <italic><tp:taxon-name><tp:taxon-name-part taxon-name-part-type="genus" reg="Essigella">E.</tp:taxon-name-part> <tp:taxon-name-part taxon-name-part-type="species" reg="sorenseni">sorenseni</tp:taxon-name-part></tp:taxon-name></italic> sp. n. with the following characters: tibiae and femora more or less concolorous showing almost or same color as that of body (pro- and metatibiae and metafemora conspicuously darkened in <italic><tp:taxon-name><tp:taxon-name-part taxon-name-part-type="genus" reg="Essigella">E.</tp:taxon-name-part> <tp:taxon-name-part taxon-name-part-type="species" reg="sorenseni">sorenseni</tp:taxon-name-part></tp:taxon-name></italic> sp. n., pro- and metatibiae sometimes slightly darkened in <italic><tp:taxon-name><tp:taxon-name-part taxon-name-part-type="genus" reg="Essigella">E.</tp:taxon-name-part> <tp:taxon-name-part taxon-name-part-type="species" reg="gagnonae">gagnonae</tp:taxon-name-part></tp:taxon-name></italic> sp. n.), dorsal tegument thick; width of head between eyes = 300.7 ± 14.2 (289.0 ± 13.3 for <italic><tp:taxon-name><tp:taxon-name-part taxon-name-part-type="genus" reg="Essigella">E.</tp:taxon-name-part> <tp:taxon-name-part taxon-name-part-type="species" reg="gagnonae">gagnonae</tp:taxon-name-part></tp:taxon-name></italic> sp. n., and 353.6 ± 15.3 for <italic><tp:taxon-name><tp:taxon-name-part taxon-name-part-type="genus" reg="Essigella">E.</tp:taxon-name-part> <tp:taxon-name-part taxon-name-part-type="species" reg="sorenseni">sorenseni</tp:taxon-name-part></tp:taxon-name></italic> sp. n.); ratio of 3<sup>rd</sup> / 5<sup>th</sup> antennal segments &lt; 1.6 (&lt; 1.6 for <italic><tp:taxon-name><tp:taxon-name-part taxon-name-part-type="genus" reg="Essigella">E.</tp:taxon-name-part> <tp:taxon-name-part taxon-name-part-type="species" reg="gagnonae">gagnonae</tp:taxon-name-part></tp:taxon-name></italic> sp. n. but &gt; 1.6 in <italic><tp:taxon-name><tp:taxon-name-part taxon-name-part-type="genus" reg="Essigella">E.</tp:taxon-name-part> <tp:taxon-name-part taxon-name-part-type="species" reg="sorenseni">sorenseni</tp:taxon-name-part></tp:taxon-name></italic> sp. n.); overall pubescence short or medium-sized with average length of the longest dorsal seta of metafemora = 29.7 ± 4.2 (59.8 ± 9.8 for <italic><tp:taxon-name><tp:taxon-name-part taxon-name-part-type="genus" reg="Essigella">E.</tp:taxon-name-part> <tp:taxon-name-part taxon-name-part-type="species" reg="gagnonae">gagnonae</tp:taxon-name-part></tp:taxon-name></italic> sp. n., and 51.2 ± 10.7 for <italic><tp:taxon-name><tp:taxon-name-part taxon-name-part-type="genus" reg="Essigella">E.</tp:taxon-name-part> <tp:taxon-name-part taxon-name-part-type="species" reg="sorenseni">sorenseni</tp:taxon-name-part></tp:taxon-name></italic> sp. n.; average length of the longest ventral seta of metafemora = 32.6 ± 4.5 (43.1 ± 5.4 for <italic><tp:taxon-name><tp:taxon-name-part taxon-name-part-type="genus" reg="Essigella">E.</tp:taxon-name-part> <tp:taxon-name-part taxon-name-part-type="species" reg="gagnonae">gagnonae</tp:taxon-name-part></tp:taxon-name></italic> sp. n., and 54.4 ± 5.6 for <italic><tp:taxon-name><tp:taxon-name-part taxon-name-part-type="genus" reg="Essigella">E.</tp:taxon-name-part> <tp:taxon-name-part taxon-name-part-type="species" reg="sorenseni">sorenseni</tp:taxon-name-part></tp:taxon-name></italic> sp. n.); average length of the longest dorsal seta of metatibiae = 44.0 ± 8.1 (85.7 ± 10.8 for <italic><tp:taxon-name><tp:taxon-name-part taxon-name-part-type="genus" reg="Essigella">E.</tp:taxon-name-part> <tp:taxon-name-part taxon-name-part-type="species" reg="gagnonae">gagnonae</tp:taxon-name-part></tp:taxon-name></italic> sp. n., and 76.4 ± 15.8 for <italic><tp:taxon-name><tp:taxon-name-part taxon-name-part-type="genus" reg="Essigella">E.</tp:taxon-name-part> <tp:taxon-name-part taxon-name-part-type="species" reg="sorenseni">sorenseni</tp:taxon-name-part></tp:taxon-name></italic> sp. n.); average length of the longest ventral seta of metatibiae = 37.5 ± 7.0 (49.4 ± 9.5 for <italic><tp:taxon-name><tp:taxon-name-part taxon-name-part-type="genus" reg="Essigella">E.</tp:taxon-name-part> <tp:taxon-name-part taxon-name-part-type="species" reg="gagnonae">gagnonae</tp:taxon-name-part></tp:taxon-name></italic> sp. n., and 67.7 ± 12.0 for <italic><tp:taxon-name><tp:taxon-name-part taxon-name-part-type="genus" reg="Essigella">E.</tp:taxon-name-part> <tp:taxon-name-part taxon-name-part-type="species" reg="sorenseni">sorenseni</tp:taxon-name-part></tp:taxon-name></italic> sp. n.); average length of the longest frontal seta = 32.6 ± 7.5 (58.7 ± 8.3 for <italic><tp:taxon-name><tp:taxon-name-part taxon-name-part-type="genus" reg="Essigella">E.</tp:taxon-name-part> <tp:taxon-name-part taxon-name-part-type="species" reg="gagnonae">gagnonae</tp:taxon-name-part></tp:taxon-name></italic> sp. n., and 53.4 ± 11.9 for <italic><tp:taxon-name><tp:taxon-name-part taxon-name-part-type="genus" reg="Essigella">E.</tp:taxon-name-part> <tp:taxon-name-part taxon-name-part-type="species" reg="sorenseni">sorenseni</tp:taxon-name-part></tp:taxon-name></italic> sp. n.); average number of setae of the genital plate = 22.0 ± 2.1 (23.6 ± 2.1 for <italic><tp:taxon-name><tp:taxon-name-part taxon-name-part-type="genus" reg="Essigella">E.</tp:taxon-name-part> <tp:taxon-name-part taxon-name-part-type="species" reg="gagnonae">gagnonae</tp:taxon-name-part></tp:taxon-name></italic> sp. n., and 31.6 ± 1.7 for <italic><tp:taxon-name><tp:taxon-name-part taxon-name-part-type="genus" reg="Essigella">E.</tp:taxon-name-part> <tp:taxon-name-part taxon-name-part-type="species" reg="sorenseni">sorenseni</tp:taxon-name-part></tp:taxon-name></italic> sp. n.). <italic><tp:taxon-name><tp:taxon-name-part taxon-name-part-type="genus" reg="Essigella">Essigella</tp:taxon-name-part> <tp:taxon-name-part taxon-name-part-type="species" reg="domenechi">domenechi</tp:taxon-name-part></tp:taxon-name></italic> sp. n. is morphologically not distinguishable from <italic><tp:taxon-name><tp:taxon-name-part taxon-name-part-type="genus" reg="Essigella">E.</tp:taxon-name-part> <tp:taxon-name-part taxon-name-part-type="species" reg="californica">californica</tp:taxon-name-part></tp:taxon-name></italic>, the latter being highly variable, nor from <italic><tp:taxon-name><tp:taxon-name-part taxon-name-part-type="genus" reg="Essigella">E.</tp:taxon-name-part> <tp:taxon-name-part taxon-name-part-type="species" reg="hoerneri">hoerneri</tp:taxon-name-part></tp:taxon-name></italic>. <italic><tp:taxon-name><tp:taxon-name-part taxon-name-part-type="genus" reg="Essigella">Essigella</tp:taxon-name-part> <tp:taxon-name-part taxon-name-part-type="species" reg="domenechi">domenechi</tp:taxon-name-part></tp:taxon-name></italic> sp. n. can be separated from <italic><tp:taxon-name><tp:taxon-name-part taxon-name-part-type="genus" reg="Essigella">E.</tp:taxon-name-part> <tp:taxon-name-part taxon-name-part-type="species" reg="californica">californica</tp:taxon-name-part></tp:taxon-name></italic>, <italic><tp:taxon-name><tp:taxon-name-part taxon-name-part-type="genus" reg="Essigella">E.</tp:taxon-name-part> <tp:taxon-name-part taxon-name-part-type="species" reg="gagnonae">gagnonae</tp:taxon-name-part></tp:taxon-name></italic> sp. n., <italic><tp:taxon-name><tp:taxon-name-part taxon-name-part-type="genus" reg="Essigella">E.</tp:taxon-name-part> <tp:taxon-name-part taxon-name-part-type="species" reg="hoerneri">hoerneri</tp:taxon-name-part></tp:taxon-name></italic> and <italic><tp:taxon-name><tp:taxon-name-part taxon-name-part-type="genus" reg="Essigella">E.</tp:taxon-name-part> <tp:taxon-name-part taxon-name-part-type="species" reg="sorenseni">sorenseni</tp:taxon-name-part></tp:taxon-name></italic> sp. n. with the DNA characters shown in Table <xref ref-type="table" rid="T1">1</xref>.</p><fig id="F2" position="float" orientation="portrait"><label>Figure 2.</label><caption><p>Morphological structures in <italic><tp:taxon-name><tp:taxon-name-part taxon-name-part-type="genus" reg="Essigella">Essigella</tp:taxon-name-part> <tp:taxon-name-part taxon-name-part-type="species" reg="pini">pini</tp:taxon-name-part></tp:taxon-name></italic> and in <italic><tp:taxon-name><tp:taxon-name-part taxon-name-part-type="genus" reg="Essigella">E.</tp:taxon-name-part> <tp:taxon-name-part taxon-name-part-type="species" reg="patchae">patchae</tp:taxon-name-part></tp:taxon-name></italic>: <bold>a</bold> URS in <italic><tp:taxon-name><tp:taxon-name-part taxon-name-part-type="genus" reg="Essigella">E.</tp:taxon-name-part> <tp:taxon-name-part taxon-name-part-type="species" reg="pini">pini</tp:taxon-name-part></tp:taxon-name></italic> (slide-mounted specimen) <bold>b</bold> URS in <italic><tp:taxon-name><tp:taxon-name-part taxon-name-part-type="genus" reg="Essigella">E.</tp:taxon-name-part> <tp:taxon-name-part taxon-name-part-type="species" reg="patchae">patchae</tp:taxon-name-part></tp:taxon-name></italic> (slide-mounted specimen) <bold>c</bold> URS in <italic><tp:taxon-name><tp:taxon-name-part taxon-name-part-type="genus" reg="Essigella">E.</tp:taxon-name-part> <tp:taxon-name-part taxon-name-part-type="species" reg="pini">pini</tp:taxon-name-part></tp:taxon-name></italic> (<abbrev xmlns:xlink="http://www.w3.org/1999/xlink" xlink:title="scanning electron microscope" id="ABBRID0EUIAG" xlink:type="simple">SEM</abbrev>) <bold>d</bold> URS in <italic><tp:taxon-name><tp:taxon-name-part taxon-name-part-type="genus" reg="Essigella">E.</tp:taxon-name-part> <tp:taxon-name-part taxon-name-part-type="species" reg="patchae">patchae</tp:taxon-name-part></tp:taxon-name></italic> (<abbrev xmlns:xlink="http://www.w3.org/1999/xlink" xlink:title="scanning electron microscope" id="ABBRID0EFJAG" xlink:type="simple">SEM</abbrev>) <bold>e</bold> genital plate in <italic><tp:taxon-name><tp:taxon-name-part taxon-name-part-type="genus" reg="Essigella">E.</tp:taxon-name-part> <tp:taxon-name-part taxon-name-part-type="species" reg="pini">pini</tp:taxon-name-part></tp:taxon-name></italic> (<abbrev xmlns:xlink="http://www.w3.org/1999/xlink" xlink:title="scanning electron microscope" id="ABBRID0EWJAG" xlink:type="simple">SEM</abbrev>) <bold>f</bold> genital plate in <italic><tp:taxon-name><tp:taxon-name-part taxon-name-part-type="genus" reg="Essigella">E.</tp:taxon-name-part> <tp:taxon-name-part taxon-name-part-type="species" reg="patchae">patchae</tp:taxon-name-part></tp:taxon-name></italic> (<abbrev xmlns:xlink="http://www.w3.org/1999/xlink" xlink:title="scanning electron microscope" id="ABBRID0EHKAG" xlink:type="simple">SEM</abbrev>) <bold>g</bold> details in genital plate in <italic><tp:taxon-name><tp:taxon-name-part taxon-name-part-type="genus" reg="Essigella">E.</tp:taxon-name-part> <tp:taxon-name-part taxon-name-part-type="species" reg="pini">pini</tp:taxon-name-part></tp:taxon-name></italic> (<abbrev xmlns:xlink="http://www.w3.org/1999/xlink" xlink:title="scanning electron microscope" id="ABBRID0EYKAG" xlink:type="simple">SEM</abbrev>) <bold>h</bold> details in genital plate in <italic><tp:taxon-name><tp:taxon-name-part taxon-name-part-type="genus" reg="Essigella">E.</tp:taxon-name-part> <tp:taxon-name-part taxon-name-part-type="species" reg="patchae">patchae</tp:taxon-name-part></tp:taxon-name></italic> (<abbrev xmlns:xlink="http://www.w3.org/1999/xlink" xlink:title="scanning electron microscope" id="ABBRID0EJLAG" xlink:type="simple">SEM</abbrev>).</p></caption><graphic xmlns:xlink="http://www.w3.org/1999/xlink" xlink:href="zookeys-765-103-g002.jpg" position="float" orientation="portrait" xlink:type="simple" id="oo_208413.jpg"/></fig><table-wrap id="T1" position="float" orientation="portrait"><label>Table 1.</label><caption><p>Diagnostic nucleotide differences between <italic><tp:taxon-name><tp:taxon-name-part taxon-name-part-type="genus" reg="Essigella">E.</tp:taxon-name-part> <tp:taxon-name-part taxon-name-part-type="species" reg="domenechi">domenechi</tp:taxon-name-part></tp:taxon-name></italic> sp. n. and <italic><tp:taxon-name><tp:taxon-name-part taxon-name-part-type="genus" reg="Essigella">E.</tp:taxon-name-part> <tp:taxon-name-part taxon-name-part-type="species" reg="californica">californica</tp:taxon-name-part></tp:taxon-name></italic>, <italic><tp:taxon-name><tp:taxon-name-part taxon-name-part-type="genus" reg="Essigella">E.</tp:taxon-name-part> <tp:taxon-name-part taxon-name-part-type="species" reg="gagnonae">gagnonae</tp:taxon-name-part></tp:taxon-name></italic> sp. n., <italic><tp:taxon-name><tp:taxon-name-part taxon-name-part-type="genus" reg="Essigella">E.</tp:taxon-name-part> <tp:taxon-name-part taxon-name-part-type="species" reg="hoerneri">hoerneri</tp:taxon-name-part></tp:taxon-name></italic>, and <italic><tp:taxon-name><tp:taxon-name-part taxon-name-part-type="genus" reg="Essigella">E.</tp:taxon-name-part> <tp:taxon-name-part taxon-name-part-type="species" reg="sorenseni">sorenseni</tp:taxon-name-part></tp:taxon-name></italic> sp. n. for <italic>ATP6</italic>, <italic>COI</italic>, and <italic>Gnd</italic>.</p></caption><table id="TID0EQDAE" rules="all"><tbody><tr><th rowspan="1" colspan="1">Gene</th><th rowspan="1" colspan="4">
                    <italic>ATP6</italic> (663 bp)</th><th rowspan="1" colspan="8">
                    <italic>COI</italic> (658 bp)</th><th rowspan="1" colspan="2">
                    <italic>Gnd</italic> (749 bp)</th></tr><tr><th rowspan="1" colspan="1">Site</th><th rowspan="1" colspan="1">4</th><th rowspan="1" colspan="1">71</th><th rowspan="1" colspan="1">227</th><th rowspan="1" colspan="1">324</th><th rowspan="1" colspan="1">190</th><th rowspan="1" colspan="1">229</th><th rowspan="1" colspan="1">334</th><th rowspan="1" colspan="1">386</th><th rowspan="1" colspan="1">418</th><th rowspan="1" colspan="1">565</th><th rowspan="1" colspan="1">619</th><th rowspan="1" colspan="1">625</th><th rowspan="1" colspan="1">219</th><th rowspan="1" colspan="1">621</th></tr><tr><td rowspan="1" colspan="1">
                    <italic><tp:taxon-name><tp:taxon-name-part taxon-name-part-type="genus" reg="Essigella">E.</tp:taxon-name-part> <tp:taxon-name-part taxon-name-part-type="species" reg="domenechi">domenechi</tp:taxon-name-part></tp:taxon-name></italic> sp. n.</td><td rowspan="1" colspan="1">
                    <bold>C</bold>
                  </td><td rowspan="1" colspan="1">
                    <bold>C</bold>
                  </td><td rowspan="1" colspan="1">
                    <bold>C</bold>
                  </td><td rowspan="1" colspan="1">
                    <bold>G</bold>
                  </td><td rowspan="1" colspan="1">
                    <bold>G</bold>
                  </td><td rowspan="1" colspan="1">
                    <bold>G</bold>
                  </td><td rowspan="1" colspan="1">
                    <bold>A</bold>
                  </td><td rowspan="1" colspan="1">
                    <bold>G</bold>
                  </td><td rowspan="1" colspan="1">
                    <bold>C</bold>
                  </td><td rowspan="1" colspan="1">
                    <bold>G</bold>
                  </td><td rowspan="1" colspan="1">
                    <bold>G</bold>
                  </td><td rowspan="1" colspan="1">
                    <bold>G</bold>
                  </td><td rowspan="1" colspan="1">
                    <bold>C</bold>
                  </td><td rowspan="1" colspan="1">
                    <bold>C</bold>
                  </td></tr><tr><td rowspan="1" colspan="1">
                    <italic><tp:taxon-name><tp:taxon-name-part taxon-name-part-type="genus" reg="Essigella">E.</tp:taxon-name-part> <tp:taxon-name-part taxon-name-part-type="species" reg="gagnonae">gagnonae</tp:taxon-name-part></tp:taxon-name></italic> sp. n.</td><td rowspan="1" colspan="1">T</td><td rowspan="1" colspan="1">T</td><td rowspan="1" colspan="1">T</td><td rowspan="1" colspan="1">A</td><td rowspan="1" colspan="1">A</td><td rowspan="1" colspan="1">A</td><td rowspan="1" colspan="1">T</td><td rowspan="1" colspan="1">A</td><td rowspan="1" colspan="1">T</td><td rowspan="1" colspan="1">A</td><td rowspan="1" colspan="1">A</td><td rowspan="1" colspan="1">A</td><td rowspan="1" colspan="1">A</td><td rowspan="1" colspan="1">A</td></tr><tr><td rowspan="1" colspan="1">
                    <italic><tp:taxon-name><tp:taxon-name-part taxon-name-part-type="genus" reg="Essigella">E.</tp:taxon-name-part> <tp:taxon-name-part taxon-name-part-type="species" reg="sorenseni">sorenseni</tp:taxon-name-part></tp:taxon-name></italic> sp. n.</td><td rowspan="1" colspan="1">T</td><td rowspan="1" colspan="1">T</td><td rowspan="1" colspan="1">T</td><td rowspan="1" colspan="1">A</td><td rowspan="1" colspan="1">A</td><td rowspan="1" colspan="1">A</td><td rowspan="1" colspan="1">T</td><td rowspan="1" colspan="1">A</td><td rowspan="1" colspan="1">T</td><td rowspan="1" colspan="1">A</td><td rowspan="1" colspan="1">A</td><td rowspan="1" colspan="1">A</td><td rowspan="1" colspan="1">A</td><td rowspan="1" colspan="1">A</td></tr><tr><td rowspan="1" colspan="1">
                    <italic><tp:taxon-name><tp:taxon-name-part taxon-name-part-type="genus" reg="Essigella">E.</tp:taxon-name-part> <tp:taxon-name-part taxon-name-part-type="species" reg="californica">californica</tp:taxon-name-part></tp:taxon-name></italic>
                  </td><td rowspan="1" colspan="1">T</td><td rowspan="1" colspan="1">T</td><td rowspan="1" colspan="1">T</td><td rowspan="1" colspan="1">A</td><td rowspan="1" colspan="1">A</td><td rowspan="1" colspan="1">A</td><td rowspan="1" colspan="1">T</td><td rowspan="1" colspan="1">A</td><td rowspan="1" colspan="1">T</td><td rowspan="1" colspan="1">A</td><td rowspan="1" colspan="1">A</td><td rowspan="1" colspan="1">A</td><td rowspan="1" colspan="1">A</td><td rowspan="1" colspan="1">A</td></tr><tr><td rowspan="1" colspan="1">
                    <italic><tp:taxon-name><tp:taxon-name-part taxon-name-part-type="genus" reg="Essigella">E.</tp:taxon-name-part> <tp:taxon-name-part taxon-name-part-type="species" reg="hoerneri">hoerneri</tp:taxon-name-part></tp:taxon-name></italic>
                  </td><td rowspan="1" colspan="1">T</td><td rowspan="1" colspan="1">T</td><td rowspan="1" colspan="1">T</td><td rowspan="1" colspan="1">A</td><td rowspan="1" colspan="1">A</td><td rowspan="1" colspan="1">A</td><td rowspan="1" colspan="1">T</td><td rowspan="1" colspan="1">A</td><td rowspan="1" colspan="1">T</td><td rowspan="1" colspan="1">A</td><td rowspan="1" colspan="1">A</td><td rowspan="1" colspan="1">A</td><td rowspan="1" colspan="1">A</td><td rowspan="1" colspan="1">A</td></tr></tbody></table></table-wrap></tp:treatment-sec><tp:treatment-sec sec-type="description" id="SECID0EM1AG"><title>Description.</title><p>
            <bold>Viviparous apterae</bold> (prepared specimens): body with pale tegument, with visible pigmented scleroites; dorsal tegument visibly thicker, sclerotized. Legs quite pale, concolorous, more or less the same color than that of body. Antennae pale, the 5<sup>th</sup>, the 4<sup>th</sup> and the apical third part of the 3<sup>rd</sup> segment of antennae darkened. URS elongated, with lateral margins subparallel, bearing rows of spinules. Overall pubescence short to medium-sized, dorsal setae of appendages incrassate, ventral ones acute. Terga of abdominal segments 3 and 4 with six dorsal setae. Genital plate with 19–25 setae (22.0 ± 2.1) (n = 6). Cauda obvious but not too protruding, apically rounded, slightly turned upward. <abbrev xmlns:xlink="http://www.w3.org/1999/xlink" xlink:title="body length" id="ABBRID0E11AG" xlink:type="simple">BL</abbrev>: 1600–2100 (1800 ± 170) (n = 7). <abbrev xmlns:xlink="http://www.w3.org/1999/xlink" xlink:title="head width at eyes" id="ABBRID0E51AG" xlink:type="simple">HWE</abbrev>: 283.2–326.0 (300.7 ± 14.2) (n = 7), <abbrev xmlns:xlink="http://www.w3.org/1999/xlink" xlink:title="length of third antennal segment" id="ABBRID0EC2AG" xlink:type="simple">LAIII</abbrev>: 162.2–184.6 (171.8 ± 6.5) (n = 13), <abbrev xmlns:xlink="http://www.w3.org/1999/xlink" xlink:title="length of fourth antennal segment" id="ABBRID0EG2AG" xlink:type="simple">LAIV</abbrev>: 96.4–106.7 (101.0 ± 4.1) (n = 9), <abbrev xmlns:xlink="http://www.w3.org/1999/xlink" xlink:title="length of fifth antennal segment" id="ABBRID0EK2AG" xlink:type="simple">LAV</abbrev>: 113.7–124.4 (120.2 ± 4.1) (n = 5), <abbrev xmlns:xlink="http://www.w3.org/1999/xlink" xlink:title="length of primary rhinarium on fourth antennal segment" id="ABBRID0EO2AG" xlink:type="simple">LPRIV</abbrev>: 20.8–25.8 (23.0 ± 1.6) (n = 9), <abbrev xmlns:xlink="http://www.w3.org/1999/xlink" xlink:title="length of primary rhinarium on fifth antennal segment" id="ABBRID0ES2AG" xlink:type="simple">LPRV</abbrev>: 17.6–21.9 (19.6 ± 1.4) (n = 9), <abbrev xmlns:xlink="http://www.w3.org/1999/xlink" xlink:title="length of processus terminalis" id="ABBRID0EW2AG" xlink:type="simple">LPT</abbrev>: 8.5–14.5 (11.9 ± 1.9) (n = 9), <abbrev xmlns:xlink="http://www.w3.org/1999/xlink" xlink:title="length of ultimate rostral segment" id="ABBRID0E12AG" xlink:type="simple">LURS</abbrev>: 71.4–79.2 (75.2 ± 2.8) (n = 6), <abbrev xmlns:xlink="http://www.w3.org/1999/xlink" xlink:title="length of metafemur" id="ABBRID0E52AG" xlink:type="simple">LMF</abbrev>: 675.7–728.8 (708.3 ± 24.2) (n = 6), <abbrev xmlns:xlink="http://www.w3.org/1999/xlink" xlink:title="width of metafemur" id="ABBRID0EC3AG" xlink:type="simple">WMF</abbrev>: 68.2–77.3 (74.9 ± 2.9) (n = 11), <abbrev xmlns:xlink="http://www.w3.org/1999/xlink" xlink:title="length of metatibia" id="ABBRID0EG3AG" xlink:type="simple">LMT</abbrev>: 975.1–1074.4 (1027.8 ± 38.2) (n = 9), <abbrev xmlns:xlink="http://www.w3.org/1999/xlink" xlink:title="width of metatibia" id="ABBRID0EK3AG" xlink:type="simple">WMT</abbrev>: 36.8–43.9 (41.4 ± 2.2) (n = 12), <abbrev xmlns:xlink="http://www.w3.org/1999/xlink" xlink:title="width of siphunculus at external edges" id="ABBRID0EO3AG" xlink:type="simple">WS</abbrev>: 36.7–43.5 (40.4 ± 2.2) (n = 9), <abbrev xmlns:xlink="http://www.w3.org/1999/xlink" xlink:title="length of metabasitarsus" id="ABBRID0ES3AG" xlink:type="simple">LMB</abbrev>: 107.2–114.4 (110.9 ± 2.3) (n = 11), <abbrev xmlns:xlink="http://www.w3.org/1999/xlink" xlink:title="length of metadistitarsus" id="ABBRID0EW3AG" xlink:type="simple">LMD</abbrev>: 189.4–206.4 (194.9 ± 6.9) (n = 11), <abbrev xmlns:xlink="http://www.w3.org/1999/xlink" xlink:title="length of longest frontal seta" id="ABBRID0E13AG" xlink:type="simple">LFS</abbrev>: 18.7–39.5 (32.6 ± 7.5) (n = 7), <abbrev xmlns:xlink="http://www.w3.org/1999/xlink" xlink:title="length of longest dorsal metafemoral seta" id="ABBRID0E53AG" xlink:type="simple">LDMFS</abbrev>: 25.2–36.8 (29.7 ± 4.2) (n = 12), <abbrev xmlns:xlink="http://www.w3.org/1999/xlink" xlink:title="length of longest ventral metafemoral seta" id="ABBRID0EC4AG" xlink:type="simple">LVMFS</abbrev>: 26.1–44.0 (32.6 ± 4.5) (n = 12), <abbrev xmlns:xlink="http://www.w3.org/1999/xlink" xlink:title="length of longest dorsal metatibial seta" id="ABBRID0EG4AG" xlink:type="simple">LDMTS</abbrev>: 33.7–61.8 (44.0 ± 8.1) (n = 12), <abbrev xmlns:xlink="http://www.w3.org/1999/xlink" xlink:title="length of longest ventral metatibial seta" id="ABBRID0EK4AG" xlink:type="simple">LVMTS</abbrev>: 24.7–48.1 (37.5 ± 7.0) (n = 12).</p></tp:treatment-sec><tp:treatment-sec sec-type="comments" id="SECID0EO4AG"><title>Comments.</title><p>USA, California, on <italic><tp:taxon-name><tp:taxon-name-part taxon-name-part-type="genus" reg="Pinus">Pinus</tp:taxon-name-part> <tp:taxon-name-part taxon-name-part-type="species" reg="albicaulis">albicaulis</tp:taxon-name-part></tp:taxon-name></italic> Engelmann, known from Stanislaus National Forest at high elevation (type series). The species probably occurs in other high mountains where <italic><tp:taxon-name><tp:taxon-name-part taxon-name-part-type="genus" reg="Pinus">P.</tp:taxon-name-part> <tp:taxon-name-part taxon-name-part-type="species" reg="albicaulis">albicaulis</tp:taxon-name-part></tp:taxon-name></italic> is present. This species corresponds to the <italic><tp:taxon-name><tp:taxon-name-part taxon-name-part-type="genus" reg="Essigella">E.</tp:taxon-name-part> <tp:taxon-name-part taxon-name-part-type="species" reg="californica">californica</tp:taxon-name-part></tp:taxon-name></italic> population living on <italic><tp:taxon-name><tp:taxon-name-part taxon-name-part-type="genus" reg="Pinus">P.</tp:taxon-name-part> <tp:taxon-name-part taxon-name-part-type="species" reg="albicaulis">albicaulis</tp:taxon-name-part></tp:taxon-name></italic> (cluster H3) shown in <xref ref-type="bibr" rid="B32">Théry et al. (in press)</xref>.</p></tp:treatment-sec><tp:treatment-sec sec-type="etymology" id="SECID0EE6AG"><title>Etymology.</title><p>This species is dedicated to Boris Domenech, PhD student at the University of Montreal (QC, Canada) for his comments in genetic analyses with which the species was discovered.</p></tp:treatment-sec><ref-list><ref id="B32"><mixed-citation xmlns:xlink="http://www.w3.org/1999/xlink" xlink:type="simple">
          <person-group><name name-style="western"><surname>Théry</surname><given-names>T</given-names></name><name name-style="western"><surname>Kanturski</surname><given-names>M</given-names></name><name name-style="western"><surname>Favret</surname><given-names>C</given-names></name></person-group> (<year>in press</year>) Molecular phylogenetic analysis and species delimitation in the pine needle-feeding aphid genus <italic><tp:taxon-name><tp:taxon-name-part taxon-name-part-type="genus">Essigella</tp:taxon-name-part></tp:taxon-name></italic> (<tp:taxon-name><tp:taxon-name-part taxon-name-part-type="order">Hemiptera</tp:taxon-name-part></tp:taxon-name>, <tp:taxon-name><tp:taxon-name-part taxon-name-part-type="suborder">Sternorrhyncha</tp:taxon-name-part></tp:taxon-name>, <tp:taxon-name><tp:taxon-name-part taxon-name-part-type="family">Aphididae</tp:taxon-name-part></tp:taxon-name>). Insect Systematics and Diversity.</mixed-citation></ref></ref-list></tp:taxon-treatment>
