# Supplementary material for: Molecular data and species diagnosis in Essigella Del Guercio, 1909 (Sternorrhyncha, Aphididae, Lachninae)
Source: Zookeys. 2018 Jun 7;(765):103–22. doi: 10.3897/zookeys.765.24144 (PMC6002416; doi:10.3897/zookeys.765.24144)
Supplement: XML Treatment for Essigella gagnonae [file zookeys.765.24144-treatment2.xml]

<!DOCTYPE tp:taxon-treatment
  PUBLIC "-//TaxonX//DTD Taxonomic Treatment Publishing DTD v0 20100105//EN" "tax-treatment-NSO.dtd">
<tp:taxon-treatment xmlns:tp="http://www.plazi.org/taxpub"><tp:treatment-meta><kwd-group><label>Taxon classification</label><kwd><named-content xmlns:xlink="http://www.w3.org/1999/xlink" content-type="kingdom">Animalia</named-content></kwd><kwd><named-content xmlns:xlink="http://www.w3.org/1999/xlink" content-type="order">Hemiptera</named-content></kwd><kwd><named-content xmlns:xlink="http://www.w3.org/1999/xlink" content-type="family">Aphididae</named-content></kwd></kwd-group><mixed-citation publication-type="journal"><person-group><name><surname>Théry</surname><given-names>Thomas</given-names></name><name><surname>Kanturski</surname><given-names>Mariusz</given-names></name><name><surname>Favret</surname><given-names>Colin</given-names></name></person-group><article-title>Molecular data and species diagnosis in <italic><tp:taxon-name><tp:taxon-name-part taxon-name-part-type="genus" reg="Essigella">Essigella</tp:taxon-name-part></tp:taxon-name></italic> Del Guercio, 1909 (<tp:taxon-name><tp:taxon-name-part taxon-name-part-type="suborder">Sternorrhyncha</tp:taxon-name-part></tp:taxon-name>, <tp:taxon-name><tp:taxon-name-part taxon-name-part-type="family">Aphididae</tp:taxon-name-part></tp:taxon-name>, <tp:taxon-name><tp:taxon-name-part taxon-name-part-type="subfamily">Lachninae</tp:taxon-name-part></tp:taxon-name>)</article-title><source>Zookeys</source><day>7</day><month>6</month><year>2018</year><volume>2018</volume><issue>765</issue><fpage>103</fpage><lpage>122</lpage><pub-id pub-id-type="doi">10.3897/zookeys.765.24144</pub-id></mixed-citation></tp:treatment-meta><tp:nomenclature><tp:taxon-name>
            <tp:taxon-name-part taxon-name-part-type="genus" reg="Essigella">Essigella</tp:taxon-name-part>
            <tp:taxon-name-part taxon-name-part-type="species" reg="gagnonae">gagnonae</tp:taxon-name-part>
            <object-id xmlns:xlink="http://www.w3.org/1999/xlink" content-type="zoobank" xlink:type="simple">http://zoobank.org/53A36CBB-AE8E-42FD-B792-C431EE48BBD4</object-id>
          </tp:taxon-name><tp:taxon-status xmlns:xlink="http://www.w3.org/1999/xlink" xlink:type="simple">sp. n.</tp:taxon-status><xref ref-type="fig" rid="F1">Figs 1e</xref><xref ref-type="fig" rid="F3">, 3b</xref><!--PageBreak--><!--PageBreak--></tp:nomenclature><tp:treatment-sec sec-type="Holotype" id="SECID0E2ABG"><title>Holotype.</title><p>viviparous aptera, USA, Nevada, Douglas Co., <named-content xmlns:xlink="http://www.w3.org/1999/xlink" content-type="dwc:verbatimCoordinates" xlink:type="simple"><named-content content-type="geo-json" specific-use="{&#34;type&#34;:&#34;Point&#34;,&#34;coordinates&#34;:[-119.896000,38.999000]}" id="NCID0EEBBG" xlink:type="simple">38.999°N 119.896°W</named-content></named-content>, 10.vii.2013, on <italic><tp:taxon-name><tp:taxon-name-part taxon-name-part-type="genus" reg="Pinus">Pinus</tp:taxon-name-part> <tp:taxon-name-part taxon-name-part-type="species" reg="monticola">monticola</tp:taxon-name-part></tp:taxon-name></italic>, T. Théry &amp; C. Favret <italic>leg.</italic> (<abbrev xmlns:xlink="http://www.w3.org/1999/xlink" content-type="institution" xlink:title="National Aphid Collection, National Museum of Natural History, Beltsville, MD, USA" id="ABBRID0EWBBG" xlink:type="simple">USNM</abbrev>). <bold>Paratypes.</bold> 1 viviparous aptera, same data as holotype (<named-content xmlns:xlink="http://www.w3.org/1999/xlink" content-type="dwc:institutional_code" xlink:type="simple">QMOR</named-content>); 12 viviparous apterae, California, El Dorado Co., <named-content xmlns:xlink="http://www.w3.org/1999/xlink" content-type="dwc:verbatimCoordinates" xlink:type="simple"><named-content content-type="geo-json" specific-use="{&#34;type&#34;:&#34;Point&#34;,&#34;coordinates&#34;:[-120.042000,38.834000]}" id="NCID0EFCBG" xlink:type="simple">38.834°N 120.042°W</named-content></named-content>, 09.vii.2013, on <italic><tp:taxon-name><tp:taxon-name-part taxon-name-part-type="genus" reg="Pinus">Pinus</tp:taxon-name-part> <tp:taxon-name-part taxon-name-part-type="species" reg="monticola">monticola</tp:taxon-name-part></tp:taxon-name></italic>, T. Théry &amp; C. Favret <italic>leg.</italic>, specimens on 10 slides (<named-content xmlns:xlink="http://www.w3.org/1999/xlink" content-type="dwc:institutional_code" xlink:type="simple">QMOR</named-content>, <abbrev xmlns:xlink="http://www.w3.org/1999/xlink" xlink:title="Private Collection of T. Théry, Fleury les Aubrais, France" id="ABBRID0E3CBG" xlink:type="simple">CTT</abbrev>); 5 viviparous apterae, California, Lassen Co., HWY 89, 6 km N Jct HWY 36 &amp; 89, 6600’, S of Lassen Nat’l Park (77G20), 10.vii.1977, on <italic><tp:taxon-name><tp:taxon-name-part taxon-name-part-type="genus" reg="Pinus">Pinus</tp:taxon-name-part> <tp:taxon-name-part taxon-name-part-type="species" reg="monticola">monticola</tp:taxon-name-part></tp:taxon-name></italic>, J. T. Sorensen <italic>leg.</italic>, specimens on 1 slide (<named-content xmlns:xlink="http://www.w3.org/1999/xlink" content-type="dwc:institutional_code" xlink:type="simple">EMEC</named-content>); 5 viviparous apterae, Californica, Alpine Co., E side Ebbett’s Pass, HWY 4, 3 km E summit (77G41), 17.vii.1977, on <italic><tp:taxon-name><tp:taxon-name-part taxon-name-part-type="genus" reg="Pinus">Pinus</tp:taxon-name-part> <tp:taxon-name-part taxon-name-part-type="species" reg="monticola">monticola</tp:taxon-name-part></tp:taxon-name></italic>, J. T. Sorensen <italic>leg.</italic>, speci<!--PageBreak-->mens on 1 slide (<named-content xmlns:xlink="http://www.w3.org/1999/xlink" content-type="dwc:institutional_code" xlink:type="simple">EMEC</named-content>); 13 viviparous apterae, Washington, Kitsap Co., 8 km S Hood Canal Bridge, HWY 3 (78G49), 09.vii.1978, on <italic><tp:taxon-name><tp:taxon-name-part taxon-name-part-type="genus" reg="Pinus">Pinus</tp:taxon-name-part> <tp:taxon-name-part taxon-name-part-type="species" reg="monticola">monticola</tp:taxon-name-part></tp:taxon-name></italic>, J. T. Sorensen <italic>leg.</italic>, specimens on 3 slides (4 + 4 + 5) (<named-content xmlns:xlink="http://www.w3.org/1999/xlink" content-type="dwc:institutional_code" xlink:type="simple">EMEC</named-content>); 8 viviparous apterae, Washington, Grays Harbor Co., 16 km W Amanda Park, HWY 101 (78G54), 10.vii.1978, on <italic><tp:taxon-name><tp:taxon-name-part taxon-name-part-type="genus" reg="Pinus">Pinus</tp:taxon-name-part> <tp:taxon-name-part taxon-name-part-type="species" reg="monticola">monticola</tp:taxon-name-part></tp:taxon-name></italic>, J. T. Sorensen leg., specimens on 2 slides (4 + 4) (<named-content xmlns:xlink="http://www.w3.org/1999/xlink" content-type="dwc:institutional_code" xlink:type="simple">EMEC</named-content>); 5 viviparous apterae, Nevada, Washoe Co., Mt Rose, Summit, Cmpgd, Toiyabe Nat’l Forest (78H9), 02.viii.1978, on <italic><tp:taxon-name><tp:taxon-name-part taxon-name-part-type="genus" reg="Pinus">Pinus</tp:taxon-name-part> <tp:taxon-name-part taxon-name-part-type="species" reg="monticola">monticola</tp:taxon-name-part></tp:taxon-name></italic>, J. T. Sorensen <italic>leg.</italic>, specimens on 2 slides (2 + 3) (<named-content xmlns:xlink="http://www.w3.org/1999/xlink" content-type="dwc:institutional_code" xlink:type="simple">EMEC</named-content>).</p></tp:treatment-sec><tp:treatment-sec sec-type="diagnosis" id="SECID0E1FBG"><title>Diagnosis.</title><p>Like species of the <italic><tp:taxon-name><tp:taxon-name-part taxon-name-part-type="genus" reg="Essigella">E.</tp:taxon-name-part> <tp:taxon-name-part taxon-name-part-type="species" reg="californica">californica</tp:taxon-name-part></tp:taxon-name></italic> complex and <italic><tp:taxon-name><tp:taxon-name-part taxon-name-part-type="genus" reg="Essigella">E.</tp:taxon-name-part> <tp:taxon-name-part taxon-name-part-type="species" reg="pini">pini</tp:taxon-name-part></tp:taxon-name></italic>, <italic><tp:taxon-name><tp:taxon-name-part taxon-name-part-type="genus" reg="Essigella">E.</tp:taxon-name-part> <tp:taxon-name-part taxon-name-part-type="species" reg="gagnonae">gagnonae</tp:taxon-name-part></tp:taxon-name></italic> sp. n. has its 3<sup>rd</sup> and 4<sup>th</sup> abdominal dorsal terga usually bearing six setae. It can be distinguished from <italic><tp:taxon-name><tp:taxon-name-part taxon-name-part-type="genus" reg="Essigella">E.</tp:taxon-name-part> <tp:taxon-name-part taxon-name-part-type="species" reg="patchae">patchae</tp:taxon-name-part></tp:taxon-name></italic> by the presence of spinules on the URS (absent or faint in <italic><tp:taxon-name><tp:taxon-name-part taxon-name-part-type="genus" reg="Essigella">E.</tp:taxon-name-part> <tp:taxon-name-part taxon-name-part-type="species" reg="patchae">patchae</tp:taxon-name-part></tp:taxon-name></italic>; Fig. <xref ref-type="fig" rid="F2">2b, d</xref>); from <italic><tp:taxon-name><tp:taxon-name-part taxon-name-part-type="genus" reg="Essigella">E.</tp:taxon-name-part> <tp:taxon-name-part taxon-name-part-type="species" reg="pini">pini</tp:taxon-name-part></tp:taxon-name></italic> by a relatively elongate URS with subparallel lateral margins (URS with margins rounded and convergent at base in <italic><tp:taxon-name><tp:taxon-name-part taxon-name-part-type="genus" reg="Essigella">E.</tp:taxon-name-part> <tp:taxon-name-part taxon-name-part-type="species" reg="pini">pini</tp:taxon-name-part></tp:taxon-name></italic>; Fig. <xref ref-type="fig" rid="F2">2a, c</xref>); from <italic><tp:taxon-name><tp:taxon-name-part taxon-name-part-type="genus" reg="Essigella">E.</tp:taxon-name-part> <tp:taxon-name-part taxon-name-part-type="species" reg="domenechi">domenechi</tp:taxon-name-part></tp:taxon-name></italic> sp. n. and <italic><tp:taxon-name><tp:taxon-name-part taxon-name-part-type="genus" reg="Essigella">E.</tp:taxon-name-part> <tp:taxon-name-part taxon-name-part-type="species" reg="sorenseni">sorenseni</tp:taxon-name-part></tp:taxon-name></italic> sp. n. with the following characters: legs ranging from concolorous and slightly darker than body, to pro- and metatibiae slightly darkened with mesotibiae lighter and metafemora pale (tibiae concolorous in <italic><tp:taxon-name><tp:taxon-name-part taxon-name-part-type="genus" reg="Essigella">E.</tp:taxon-name-part> <tp:taxon-name-part taxon-name-part-type="species" reg="domenechi">domenechi</tp:taxon-name-part></tp:taxon-name></italic> sp. n., pro- and metatibiae, and metafemora conspicuously darkened in <italic><tp:taxon-name><tp:taxon-name-part taxon-name-part-type="genus" reg="Essigella">E.</tp:taxon-name-part> <tp:taxon-name-part taxon-name-part-type="species" reg="sorenseni">sorenseni</tp:taxon-name-part></tp:taxon-name></italic> sp. n.); width of head between eyes = 289.0 ± 13.3 (300.7 ± 14.2 for <italic><tp:taxon-name><tp:taxon-name-part taxon-name-part-type="genus" reg="Essigella">E.</tp:taxon-name-part> <tp:taxon-name-part taxon-name-part-type="species" reg="domenechi">domenechi</tp:taxon-name-part></tp:taxon-name></italic> sp. n., and 353.6 ± 15.3 for <italic><tp:taxon-name><tp:taxon-name-part taxon-name-part-type="genus" reg="Essigella">E.</tp:taxon-name-part> <tp:taxon-name-part taxon-name-part-type="species" reg="sorenseni">sorenseni</tp:taxon-name-part></tp:taxon-name></italic> sp. n.); ratio of 3<sup>rd</sup> / 5<sup>th</sup> antennal segments &lt; 1.6 (&lt; 1.6 for <italic><tp:taxon-name><tp:taxon-name-part taxon-name-part-type="genus" reg="Essigella">E.</tp:taxon-name-part> <tp:taxon-name-part taxon-name-part-type="species" reg="domenechi">domenechi</tp:taxon-name-part></tp:taxon-name></italic> sp. n. but &gt; 1.6 in <italic><tp:taxon-name><tp:taxon-name-part taxon-name-part-type="genus" reg="Essigella">E.</tp:taxon-name-part> <tp:taxon-name-part taxon-name-part-type="species" reg="sorenseni">sorenseni</tp:taxon-name-part></tp:taxon-name></italic> sp. n.); overall pubescence medium-sized to long with average length of the longest dorsal setae of metafemora = 59.8 ± 9.8 (29.7 ± 4.2 for <italic><tp:taxon-name><tp:taxon-name-part taxon-name-part-type="genus" reg="Essigella">E.</tp:taxon-name-part> <tp:taxon-name-part taxon-name-part-type="species" reg="domenechi">domenechi</tp:taxon-name-part></tp:taxon-name></italic> sp. n., and 51.2 ± 10.7 for <italic><tp:taxon-name><tp:taxon-name-part taxon-name-part-type="genus" reg="Essigella">E.</tp:taxon-name-part> <tp:taxon-name-part taxon-name-part-type="species" reg="sorenseni">sorenseni</tp:taxon-name-part></tp:taxon-name></italic> sp. n.); average length of the longest ventral seta of metafemora = 43.1 ± 5.4 (32.6 ± 4.5 for <italic><tp:taxon-name><tp:taxon-name-part taxon-name-part-type="genus" reg="Essigella">E.</tp:taxon-name-part> <tp:taxon-name-part taxon-name-part-type="species" reg="domenechi">domenechi</tp:taxon-name-part></tp:taxon-name></italic> sp. n., and 54.4 ± 5.6 for <italic><tp:taxon-name><tp:taxon-name-part taxon-name-part-type="genus" reg="Essigella">E.</tp:taxon-name-part> <tp:taxon-name-part taxon-name-part-type="species" reg="sorenseni">sorenseni</tp:taxon-name-part></tp:taxon-name></italic> sp. n.); average length of the longest dorsal seta of metatibiae = 85.7 ± 10.8 (44.0 ± 8.1 for <italic><tp:taxon-name><tp:taxon-name-part taxon-name-part-type="genus" reg="Essigella">E.</tp:taxon-name-part> <tp:taxon-name-part taxon-name-part-type="species" reg="domenechi">domenechi</tp:taxon-name-part></tp:taxon-name></italic> sp. n., and 76.4 ± 15.8 for <italic><tp:taxon-name><tp:taxon-name-part taxon-name-part-type="genus" reg="Essigella">E.</tp:taxon-name-part> <tp:taxon-name-part taxon-name-part-type="species" reg="sorenseni">sorenseni</tp:taxon-name-part></tp:taxon-name></italic> sp. n.); average length of the longest ventral seta of metatibiae = 49.4 ± 9.5 (37.5 ± 7.0 for <italic><tp:taxon-name><tp:taxon-name-part taxon-name-part-type="genus" reg="Essigella">E.</tp:taxon-name-part> <tp:taxon-name-part taxon-name-part-type="species" reg="domenechi">domenechi</tp:taxon-name-part></tp:taxon-name></italic> sp. n., and 67.7 ± 12.0 for <italic><tp:taxon-name><tp:taxon-name-part taxon-name-part-type="genus" reg="Essigella">E.</tp:taxon-name-part> <tp:taxon-name-part taxon-name-part-type="species" reg="sorenseni">sorenseni</tp:taxon-name-part></tp:taxon-name></italic> sp. n.); average length of the longest frontal seta = 58.7 ± 8.3 (32.6 ± 7.5 for <italic><tp:taxon-name><tp:taxon-name-part taxon-name-part-type="genus" reg="Essigella">E.</tp:taxon-name-part> <tp:taxon-name-part taxon-name-part-type="species" reg="domenechi">domenechi</tp:taxon-name-part></tp:taxon-name></italic> sp. n., and 53.4 ± 11.9 for <italic><tp:taxon-name><tp:taxon-name-part taxon-name-part-type="genus" reg="Essigella">E.</tp:taxon-name-part> <tp:taxon-name-part taxon-name-part-type="species" reg="sorenseni">sorenseni</tp:taxon-name-part></tp:taxon-name></italic> sp. n.); average number of setae of the genital plate = 23.6 ± 2.1 (22.0 ± 2.1 for <italic><tp:taxon-name><tp:taxon-name-part taxon-name-part-type="genus" reg="Essigella">E.</tp:taxon-name-part> <tp:taxon-name-part taxon-name-part-type="species" reg="domenechi">domenechi</tp:taxon-name-part></tp:taxon-name></italic> sp. n., and 31.6 ± 1.7 for <italic><tp:taxon-name><tp:taxon-name-part taxon-name-part-type="genus" reg="Essigella">E.</tp:taxon-name-part> <tp:taxon-name-part taxon-name-part-type="species" reg="sorenseni">sorenseni</tp:taxon-name-part></tp:taxon-name></italic> sp. n.). <italic><tp:taxon-name><tp:taxon-name-part taxon-name-part-type="genus" reg="Essigella">Essigella</tp:taxon-name-part> <tp:taxon-name-part taxon-name-part-type="species" reg="gagnonae">gagnonae</tp:taxon-name-part></tp:taxon-name></italic> sp. n. is for now morphologically not distinguishable from <italic><tp:taxon-name><tp:taxon-name-part taxon-name-part-type="genus" reg="Essigella">E.</tp:taxon-name-part> <tp:taxon-name-part taxon-name-part-type="species" reg="californica">californica</tp:taxon-name-part></tp:taxon-name></italic>, the latter being highly variable, nor from <italic><tp:taxon-name><tp:taxon-name-part taxon-name-part-type="genus" reg="Essigella">E.</tp:taxon-name-part> <tp:taxon-name-part taxon-name-part-type="species" reg="hoerneri">hoerneri</tp:taxon-name-part></tp:taxon-name></italic>. <italic><tp:taxon-name><tp:taxon-name-part taxon-name-part-type="genus" reg="Essigella">Essigella</tp:taxon-name-part> <tp:taxon-name-part taxon-name-part-type="species" reg="gagnonae">gagnonae</tp:taxon-name-part></tp:taxon-name></italic> sp. n. can be separated from <italic><tp:taxon-name><tp:taxon-name-part taxon-name-part-type="genus" reg="Essigella">E.</tp:taxon-name-part> <tp:taxon-name-part taxon-name-part-type="species" reg="californica">californica</tp:taxon-name-part></tp:taxon-name></italic>, <italic><tp:taxon-name><tp:taxon-name-part taxon-name-part-type="genus" reg="Essigella">E.</tp:taxon-name-part> <tp:taxon-name-part taxon-name-part-type="species" reg="domenechi">domenechi</tp:taxon-name-part></tp:taxon-name></italic> sp. n., <italic><tp:taxon-name><tp:taxon-name-part taxon-name-part-type="genus" reg="Essigella">E.</tp:taxon-name-part> <tp:taxon-name-part taxon-name-part-type="species" reg="hoerneri">hoerneri</tp:taxon-name-part></tp:taxon-name></italic>, and <italic><tp:taxon-name><tp:taxon-name-part taxon-name-part-type="genus" reg="Essigella">E.</tp:taxon-name-part> <tp:taxon-name-part taxon-name-part-type="species" reg="sorenseni">sorenseni</tp:taxon-name-part></tp:taxon-name></italic> sp. n. with the DNA characters shown in Table <xref ref-type="table" rid="T2">2</xref>.</p></tp:treatment-sec><tp:treatment-sec sec-type="description" id="SECID0EVSBG"><title>Description.</title><p>
            <bold>Viviparous apterae</bold> (prepared specimens): body with pale tegument sometimes slightly yellowish, with visible pigmented scleroites. Legs ranging from concolorous, slightly darker than body, to pro- and metatibiae slightly darkened, darker than body and mesotibiae. Antennae pale, the 5<sup>th</sup>, the 4<sup>th</sup> and the apical third part of the 3<sup>rd</sup> segment darkened. URS elongated, with lateral margins subparallel, bearing rows of spinules. Overall pubescence medium-sized to long, dorsal setae of appendages incrassate, ventral ones acute, in specimens with very long dorsal setae in metafemora and metatibiae (&gt; 100 µm), these setae almost acute to acute (Fig. <xref ref-type="fig" rid="F3">3b</xref>), straight to sinuated. Terga of abdominal segments 3 and 4 with six dorsal setae. Genital <!--PageBreak-->plate with 21–26 setae (23.6 ± 2.1) (n = 9). Cauda obvious but not too protruding, apically rounded, slightly turned upward. <abbrev xmlns:xlink="http://www.w3.org/1999/xlink" xlink:title="body length" id="ABBRID0EJTBG" xlink:type="simple">BL</abbrev>: 1600–2000 (1800 ± 130) (n = 19). <abbrev xmlns:xlink="http://www.w3.org/1999/xlink" xlink:title="head width at eyes" id="ABBRID0ENTBG" xlink:type="simple">HWE</abbrev>: 271.0–311.9 (289.0 ± 13.3) (n = 13), <abbrev xmlns:xlink="http://www.w3.org/1999/xlink" xlink:title="length of third antennal segment" id="ABBRID0ERTBG" xlink:type="simple">LAIII</abbrev>: 157.6–197.4 (178.1 ± 11.1) (n = 29), <abbrev xmlns:xlink="http://www.w3.org/1999/xlink" xlink:title="length of fourth antennal segment" id="ABBRID0EVTBG" xlink:type="simple">LAIV</abbrev>: 90.2–111.6 (99.7 ± 6.3) (n = 33), <abbrev xmlns:xlink="http://www.w3.org/1999/xlink" xlink:title="length of fifth antennal segment" id="ABBRID0EZTBG" xlink:type="simple">LAV</abbrev>: 116.0–141.6 (125.4 ± 5.8) (n = 20), <abbrev xmlns:xlink="http://www.w3.org/1999/xlink" xlink:title="length of primary rhinarium on fourth antennal segment" id="ABBRID0E4TBG" xlink:type="simple">LPRIV</abbrev>: 21.5–29.1 (24.3 ± 1.8) (n = 21), <abbrev xmlns:xlink="http://www.w3.org/1999/xlink" xlink:title="length of primary rhinarium on fifth antennal segment" id="ABBRID0EBUBG" xlink:type="simple">LPRV</abbrev>: 18.5–22.6 (20.6 ± 1.2) (n = 18), <abbrev xmlns:xlink="http://www.w3.org/1999/xlink" xlink:title="length of processus terminalis" id="ABBRID0EFUBG" xlink:type="simple">LPT</abbrev>: 7.6–16.8 (12.1 ± 2.5) (n = 23), <abbrev xmlns:xlink="http://www.w3.org/1999/xlink" xlink:title="length of ultimate rostral segment" id="ABBRID0EJUBG" xlink:type="simple">LURS</abbrev>: 64.5–79.8 (72.0 ± 3.8) (n = 18), <abbrev xmlns:xlink="http://www.w3.org/1999/xlink" xlink:title="length of metafemur" id="ABBRID0ENUBG" xlink:type="simple">LMF</abbrev>: 650.3–798.5 (707.3 ± 38.6) (n = 22), <abbrev xmlns:xlink="http://www.w3.org/1999/xlink" xlink:title="width of metafemur" id="ABBRID0ERUBG" xlink:type="simple">WMF</abbrev>: 69.5–104.6 (87.0 ± 10.8) (n = 29), <abbrev xmlns:xlink="http://www.w3.org/1999/xlink" xlink:title="length of metatibia" id="ABBRID0EVUBG" xlink:type="simple">LMT</abbrev>: 876.1–1104.2 (999,9 ± 67.4) (n = 25), <abbrev xmlns:xlink="http://www.w3.org/1999/xlink" xlink:title="width of metatibia" id="ABBRID0EZUBG" xlink:type="simple">WMT</abbrev>: 33.8–52.5 (42.3 ± 4.1) (n = 40), <abbrev xmlns:xlink="http://www.w3.org/1999/xlink" xlink:title="width of siphunculus at external edges" id="ABBRID0E4UBG" xlink:type="simple">WS</abbrev>: 34.4–42.6 (38,9 ± 2.5) (n = 18), <abbrev xmlns:xlink="http://www.w3.org/1999/xlink" xlink:title="length of metabasitarsus" id="ABBRID0EBVBG" xlink:type="simple">LMB</abbrev>: 101.8–131.0 (116.1 ± 8.0) (n = 36), <abbrev xmlns:xlink="http://www.w3.org/1999/xlink" xlink:title="length of metadistitarsus" id="ABBRID0EFVBG" xlink:type="simple">LMD</abbrev>: 180.3–209.9 (195.0 ± 8.6) (n = 34), <abbrev xmlns:xlink="http://www.w3.org/1999/xlink" xlink:title="length of longest frontal seta" id="ABBRID0EJVBG" xlink:type="simple">LFS</abbrev>: 44.4–80.2 (58.7 ± 8.3) (n = 26), <abbrev xmlns:xlink="http://www.w3.org/1999/xlink" xlink:title="length of longest dorsal metafemoral seta" id="ABBRID0ENVBG" xlink:type="simple">LDMFS</abbrev>: 42.0–82.9 (59.8 ± 9.8) (n = 43), <abbrev xmlns:xlink="http://www.w3.org/1999/xlink" xlink:title="length of longest ventral metafemoral seta" id="ABBRID0ERVBG" xlink:type="simple">LVMFS</abbrev>: 31.5–52.6 (43.1 ± 5.4) (n = 42), <abbrev xmlns:xlink="http://www.w3.org/1999/xlink" xlink:title="length of longest dorsal metatibial seta" id="ABBRID0EVVBG" xlink:type="simple">LDMTS</abbrev>: 60.9- 107.7 (85.7 ± 10.8) (n = 46), <abbrev xmlns:xlink="http://www.w3.org/1999/xlink" xlink:title="length of longest ventral metatibial seta" id="ABBRID0EZVBG" xlink:type="simple">LVMTS</abbrev>: 30.5–74.5 (49.4 ± 9.5) (n = 46).</p></tp:treatment-sec><tp:treatment-sec sec-type="comments" id="SECID0E4VBG"><title>Comments.</title><p>USA, California, Nevada, and Washington, on <italic><tp:taxon-name><tp:taxon-name-part taxon-name-part-type="genus" reg="Pinus">Pinus</tp:taxon-name-part> <tp:taxon-name-part taxon-name-part-type="species" reg="monticola">monticola</tp:taxon-name-part></tp:taxon-name></italic> Douglas ex D. Don. The species occurs in elevated places where <italic><tp:taxon-name><tp:taxon-name-part taxon-name-part-type="genus" reg="Pinus">P.</tp:taxon-name-part> <tp:taxon-name-part taxon-name-part-type="species" reg="monticola">monticola</tp:taxon-name-part></tp:taxon-name></italic> is present. This species corresponds to the <italic><tp:taxon-name><tp:taxon-name-part taxon-name-part-type="genus" reg="Essigella">E.</tp:taxon-name-part> <tp:taxon-name-part taxon-name-part-type="species" reg="californica">californica</tp:taxon-name-part></tp:taxon-name></italic> population living on <italic><tp:taxon-name><tp:taxon-name-part taxon-name-part-type="genus" reg="Pinus">P.</tp:taxon-name-part> <tp:taxon-name-part taxon-name-part-type="species" reg="monticola">monticola</tp:taxon-name-part></tp:taxon-name></italic> (cluster H2) shown in <xref ref-type="bibr" rid="B32">Théry et al. (in press)</xref>.</p></tp:treatment-sec><tp:treatment-sec sec-type="etymology" id="SECID0ETXBG"><title>Etymology.</title><p>This species is dedicated to Édeline Gagnon, PhD student at the University of Montreal (QC, Canada) for her help in genetic analyses with which the species was discovered.</p><table-wrap id="T2" position="float" orientation="portrait"><label>Table 2.</label><caption><p>Diagnostic nucleotide differences between <italic><tp:taxon-name><tp:taxon-name-part taxon-name-part-type="genus" reg="Essigella">E.</tp:taxon-name-part> <tp:taxon-name-part taxon-name-part-type="species" reg="gagnonae">gagnonae</tp:taxon-name-part></tp:taxon-name></italic> sp. n. and <italic><tp:taxon-name><tp:taxon-name-part taxon-name-part-type="genus" reg="Essigella">E.</tp:taxon-name-part> <tp:taxon-name-part taxon-name-part-type="species" reg="californica">californica</tp:taxon-name-part></tp:taxon-name></italic>, <italic><tp:taxon-name><tp:taxon-name-part taxon-name-part-type="genus" reg="Essigella">E.</tp:taxon-name-part> <tp:taxon-name-part taxon-name-part-type="species" reg="domenechi">domenechi</tp:taxon-name-part></tp:taxon-name></italic> sp. n., <italic><tp:taxon-name><tp:taxon-name-part taxon-name-part-type="genus" reg="Essigella">E.</tp:taxon-name-part> <tp:taxon-name-part taxon-name-part-type="species" reg="hoerneri">hoerneri</tp:taxon-name-part></tp:taxon-name></italic> and <italic><tp:taxon-name><tp:taxon-name-part taxon-name-part-type="genus" reg="Essigella">E.</tp:taxon-name-part> <tp:taxon-name-part taxon-name-part-type="species" reg="sorenseni">sorenseni</tp:taxon-name-part></tp:taxon-name></italic> sp. n. for <italic>ATP6</italic>, <italic>COI</italic>, and <italic>Gnd</italic>.</p></caption><table id="TID0ED3AE" rules="all"><tbody><tr><th rowspan="1" colspan="1">Gene</th><th rowspan="1" colspan="1">
                    <italic>ATP6</italic> (663 bp)</th><th rowspan="1" colspan="3">
                    <italic>COI</italic> (658 bp)</th><th rowspan="1" colspan="1">
                    <italic>Gnd</italic> (749 bp)</th></tr><tr><th rowspan="1" colspan="1">Site</th><th rowspan="1" colspan="1">260</th><th rowspan="1" colspan="1">28</th><th rowspan="1" colspan="1">235</th><th rowspan="1" colspan="1">271</th><th rowspan="1" colspan="1">665</th></tr><tr><td rowspan="1" colspan="1">
                    <italic><tp:taxon-name><tp:taxon-name-part taxon-name-part-type="genus" reg="Essigella">E.</tp:taxon-name-part> <tp:taxon-name-part taxon-name-part-type="species" reg="gagnonae">gagnonae</tp:taxon-name-part></tp:taxon-name></italic> sp. n.</td><td rowspan="1" colspan="1">
                    <bold>G</bold>
                  </td><td rowspan="1" colspan="1">
                    <bold>G</bold>
                  </td><td rowspan="1" colspan="1">
                    <bold>C</bold>
                  </td><td rowspan="1" colspan="1">
                    <bold>C</bold>
                  </td><td rowspan="1" colspan="1">
                    <bold>C</bold>
                  </td></tr><tr><td rowspan="1" colspan="1">
                    <italic><tp:taxon-name><tp:taxon-name-part taxon-name-part-type="genus" reg="Essigella">E.</tp:taxon-name-part> <tp:taxon-name-part taxon-name-part-type="species" reg="domenechi">domenechi</tp:taxon-name-part></tp:taxon-name></italic> sp. n.</td><td rowspan="1" colspan="1">A</td><td rowspan="1" colspan="1">A</td><td rowspan="1" colspan="1">T</td><td rowspan="1" colspan="1">A</td><td rowspan="1" colspan="1">T</td></tr><tr><td rowspan="1" colspan="1">
                    <italic><tp:taxon-name><tp:taxon-name-part taxon-name-part-type="genus" reg="Essigella">E.</tp:taxon-name-part> <tp:taxon-name-part taxon-name-part-type="species" reg="sorenseni">sorenseni</tp:taxon-name-part></tp:taxon-name></italic> sp. n.</td><td rowspan="1" colspan="1">A</td><td rowspan="1" colspan="1">A</td><td rowspan="1" colspan="1">T</td><td rowspan="1" colspan="1">A</td><td rowspan="1" colspan="1">A</td></tr><tr><td rowspan="1" colspan="1">
                    <italic><tp:taxon-name><tp:taxon-name-part taxon-name-part-type="genus" reg="Essigella">E.</tp:taxon-name-part> <tp:taxon-name-part taxon-name-part-type="species" reg="californica">californica</tp:taxon-name-part></tp:taxon-name></italic>
                  </td><td rowspan="1" colspan="1">A</td><td rowspan="1" colspan="1">A</td><td rowspan="1" colspan="1">T</td><td rowspan="1" colspan="1">A</td><td rowspan="1" colspan="1">A</td></tr><tr><td rowspan="1" colspan="1">
                    <italic><tp:taxon-name><tp:taxon-name-part taxon-name-part-type="genus" reg="Essigella">E.</tp:taxon-name-part> <tp:taxon-name-part taxon-name-part-type="species" reg="hoerneri">hoerneri</tp:taxon-name-part></tp:taxon-name></italic>
                  </td><td rowspan="1" colspan="1">A</td><td rowspan="1" colspan="1">A</td><td rowspan="1" colspan="1">T</td><td rowspan="1" colspan="1">A</td><td rowspan="1" colspan="1">T</td></tr></tbody></table></table-wrap></tp:treatment-sec><tp:treatment-sec><!--Section generated to contain objects referenced in tp:taxon-treatment.--><fig id="F1" position="float" orientation="portrait"><label>Figure 1.</label><caption><p>Habitus of viviparous apterae of <bold>a</bold> <italic><tp:taxon-name><tp:taxon-name-part taxon-name-part-type="genus" reg="Essigella">Essigella</tp:taxon-name-part> <tp:taxon-name-part taxon-name-part-type="species" reg="pini">pini</tp:taxon-name-part></tp:taxon-name></italic> <bold>b</bold> <italic><tp:taxon-name><tp:taxon-name-part taxon-name-part-type="genus" reg="Essigella">E.</tp:taxon-name-part> <tp:taxon-name-part taxon-name-part-type="species" reg="patchae">patchae</tp:taxon-name-part></tp:taxon-name></italic> <bold>c</bold> <italic><tp:taxon-name><tp:taxon-name-part taxon-name-part-type="genus" reg="Essigella">E.</tp:taxon-name-part> <tp:taxon-name-part taxon-name-part-type="species" reg="californica">californica</tp:taxon-name-part></tp:taxon-name></italic> <bold>d</bold> <italic><tp:taxon-name><tp:taxon-name-part taxon-name-part-type="genus" reg="Essigella">E.</tp:taxon-name-part> <tp:taxon-name-part taxon-name-part-type="species" reg="domenechi">domenechi</tp:taxon-name-part></tp:taxon-name></italic> sp. n. <bold>e</bold> <italic><tp:taxon-name><tp:taxon-name-part taxon-name-part-type="genus" reg="Essigella">E.</tp:taxon-name-part> <tp:taxon-name-part taxon-name-part-type="species" reg="gagnonae">gagnonae</tp:taxon-name-part></tp:taxon-name></italic> sp. n. <bold>f</bold>. <italic><tp:taxon-name><tp:taxon-name-part taxon-name-part-type="genus" reg="Essigella">E.</tp:taxon-name-part> <tp:taxon-name-part taxon-name-part-type="species" reg="sorenseni">sorenseni</tp:taxon-name-part></tp:taxon-name></italic> sp. n.</p></caption><graphic xmlns:xlink="http://www.w3.org/1999/xlink" xlink:href="zookeys-765-103-g001.jpg" position="float" orientation="portrait" xlink:type="simple" id="oo_208412.jpg"/></fig><fig id="F3" position="float" orientation="portrait"><label>Figure 3.</label><caption><p>Details of dorsal setae of metatibia in <bold>a</bold> <italic><tp:taxon-name><tp:taxon-name-part taxon-name-part-type="genus" reg="Essigella">E.</tp:taxon-name-part> <tp:taxon-name-part taxon-name-part-type="species" reg="sorenseni">sorenseni</tp:taxon-name-part></tp:taxon-name></italic> sp. n. (slide-mounted specimen) <bold>b</bold> <italic><tp:taxon-name><tp:taxon-name-part taxon-name-part-type="genus" reg="Essigella">E.</tp:taxon-name-part> <tp:taxon-name-part taxon-name-part-type="species" reg="gagnonae">gagnonae</tp:taxon-name-part></tp:taxon-name></italic> sp. n. (slide-mounted specimen).</p></caption><graphic xmlns:xlink="http://www.w3.org/1999/xlink" xlink:href="zookeys-765-103-g003.jpg" position="float" orientation="portrait" xlink:type="simple" id="oo_208414.jpg"/></fig><fig id="F2" position="float" orientation="portrait"><label>Figure 2.</label><caption><p>Morphological structures in <italic><tp:taxon-name><tp:taxon-name-part taxon-name-part-type="genus" reg="Essigella">Essigella</tp:taxon-name-part> <tp:taxon-name-part taxon-name-part-type="species" reg="pini">pini</tp:taxon-name-part></tp:taxon-name></italic> and in <italic><tp:taxon-name><tp:taxon-name-part taxon-name-part-type="genus" reg="Essigella">E.</tp:taxon-name-part> <tp:taxon-name-part taxon-name-part-type="species" reg="patchae">patchae</tp:taxon-name-part></tp:taxon-name></italic>: <bold>a</bold> URS in <italic><tp:taxon-name><tp:taxon-name-part taxon-name-part-type="genus" reg="Essigella">E.</tp:taxon-name-part> <tp:taxon-name-part taxon-name-part-type="species" reg="pini">pini</tp:taxon-name-part></tp:taxon-name></italic> (slide-mounted specimen) <bold>b</bold> URS in <italic><tp:taxon-name><tp:taxon-name-part taxon-name-part-type="genus" reg="Essigella">E.</tp:taxon-name-part> <tp:taxon-name-part taxon-name-part-type="species" reg="patchae">patchae</tp:taxon-name-part></tp:taxon-name></italic> (slide-mounted specimen) <bold>c</bold> URS in <italic><tp:taxon-name><tp:taxon-name-part taxon-name-part-type="genus" reg="Essigella">E.</tp:taxon-name-part> <tp:taxon-name-part taxon-name-part-type="species" reg="pini">pini</tp:taxon-name-part></tp:taxon-name></italic> (<abbrev xmlns:xlink="http://www.w3.org/1999/xlink" xlink:title="scanning electron microscope" id="ABBRID0EUIAG" xlink:type="simple">SEM</abbrev>) <bold>d</bold> URS in <italic><tp:taxon-name><tp:taxon-name-part taxon-name-part-type="genus" reg="Essigella">E.</tp:taxon-name-part> <tp:taxon-name-part taxon-name-part-type="species" reg="patchae">patchae</tp:taxon-name-part></tp:taxon-name></italic> (<abbrev xmlns:xlink="http://www.w3.org/1999/xlink" xlink:title="scanning electron microscope" id="ABBRID0EFJAG" xlink:type="simple">SEM</abbrev>) <bold>e</bold> genital plate in <italic><tp:taxon-name><tp:taxon-name-part taxon-name-part-type="genus" reg="Essigella">E.</tp:taxon-name-part> <tp:taxon-name-part taxon-name-part-type="species" reg="pini">pini</tp:taxon-name-part></tp:taxon-name></italic> (<abbrev xmlns:xlink="http://www.w3.org/1999/xlink" xlink:title="scanning electron microscope" id="ABBRID0EWJAG" xlink:type="simple">SEM</abbrev>) <bold>f</bold> genital plate in <italic><tp:taxon-name><tp:taxon-name-part taxon-name-part-type="genus" reg="Essigella">E.</tp:taxon-name-part> <tp:taxon-name-part taxon-name-part-type="species" reg="patchae">patchae</tp:taxon-name-part></tp:taxon-name></italic> (<abbrev xmlns:xlink="http://www.w3.org/1999/xlink" xlink:title="scanning electron microscope" id="ABBRID0EHKAG" xlink:type="simple">SEM</abbrev>) <bold>g</bold> details in genital plate in <italic><tp:taxon-name><tp:taxon-name-part taxon-name-part-type="genus" reg="Essigella">E.</tp:taxon-name-part> <tp:taxon-name-part taxon-name-part-type="species" reg="pini">pini</tp:taxon-name-part></tp:taxon-name></italic> (<abbrev xmlns:xlink="http://www.w3.org/1999/xlink" xlink:title="scanning electron microscope" id="ABBRID0EYKAG" xlink:type="simple">SEM</abbrev>) <bold>h</bold> details in genital plate in <italic><tp:taxon-name><tp:taxon-name-part taxon-name-part-type="genus" reg="Essigella">E.</tp:taxon-name-part> <tp:taxon-name-part taxon-name-part-type="species" reg="patchae">patchae</tp:taxon-name-part></tp:taxon-name></italic> (<abbrev xmlns:xlink="http://www.w3.org/1999/xlink" xlink:title="scanning electron microscope" id="ABBRID0EJLAG" xlink:type="simple">SEM</abbrev>).</p></caption><graphic xmlns:xlink="http://www.w3.org/1999/xlink" xlink:href="zookeys-765-103-g002.jpg" position="float" orientation="portrait" xlink:type="simple" id="oo_208413.jpg"/></fig></tp:treatment-sec><ref-list><ref id="B32"><mixed-citation xmlns:xlink="http://www.w3.org/1999/xlink" xlink:type="simple">
          <person-group><name name-style="western"><surname>Théry</surname><given-names>T</given-names></name><name name-style="western"><surname>Kanturski</surname><given-names>M</given-names></name><name name-style="western"><surname>Favret</surname><given-names>C</given-names></name></person-group> (<year>in press</year>) Molecular phylogenetic analysis and species delimitation in the pine needle-feeding aphid genus <italic><tp:taxon-name><tp:taxon-name-part taxon-name-part-type="genus">Essigella</tp:taxon-name-part></tp:taxon-name></italic> (<tp:taxon-name><tp:taxon-name-part taxon-name-part-type="order">Hemiptera</tp:taxon-name-part></tp:taxon-name>, <tp:taxon-name><tp:taxon-name-part taxon-name-part-type="suborder">Sternorrhyncha</tp:taxon-name-part></tp:taxon-name>, <tp:taxon-name><tp:taxon-name-part taxon-name-part-type="family">Aphididae</tp:taxon-name-part></tp:taxon-name>). Insect Systematics and Diversity.</mixed-citation></ref></ref-list></tp:taxon-treatment>
