# Supplementary material for: Molecular data and species diagnosis in Essigella Del Guercio, 1909 (Sternorrhyncha, Aphididae, Lachninae)
Source: Zookeys. 2018 Jun 7;(765):103–22. doi: 10.3897/zookeys.765.24144 (PMC6002416; doi:10.3897/zookeys.765.24144)
Supplement: XML Treatment for Essigella sorenseni [file zookeys.765.24144-treatment3.xml]

<!DOCTYPE tp:taxon-treatment
  PUBLIC "-//TaxonX//DTD Taxonomic Treatment Publishing DTD v0 20100105//EN" "tax-treatment-NSO.dtd">
<tp:taxon-treatment xmlns:tp="http://www.plazi.org/taxpub"><tp:treatment-meta><kwd-group><label>Taxon classification</label><kwd><named-content xmlns:xlink="http://www.w3.org/1999/xlink" content-type="kingdom">Animalia</named-content></kwd><kwd><named-content xmlns:xlink="http://www.w3.org/1999/xlink" content-type="order">Hemiptera</named-content></kwd><kwd><named-content xmlns:xlink="http://www.w3.org/1999/xlink" content-type="family">Aphididae</named-content></kwd></kwd-group><mixed-citation publication-type="journal"><person-group><name><surname>Théry</surname><given-names>Thomas</given-names></name><name><surname>Kanturski</surname><given-names>Mariusz</given-names></name><name><surname>Favret</surname><given-names>Colin</given-names></name></person-group><article-title>Molecular data and species diagnosis in <italic><tp:taxon-name><tp:taxon-name-part taxon-name-part-type="genus" reg="Essigella">Essigella</tp:taxon-name-part></tp:taxon-name></italic> Del Guercio, 1909 (<tp:taxon-name><tp:taxon-name-part taxon-name-part-type="suborder">Sternorrhyncha</tp:taxon-name-part></tp:taxon-name>, <tp:taxon-name><tp:taxon-name-part taxon-name-part-type="family">Aphididae</tp:taxon-name-part></tp:taxon-name>, <tp:taxon-name><tp:taxon-name-part taxon-name-part-type="subfamily">Lachninae</tp:taxon-name-part></tp:taxon-name>)</article-title><source>Zookeys</source><day>7</day><month>6</month><year>2018</year><volume>2018</volume><issue>765</issue><fpage>103</fpage><lpage>122</lpage><pub-id pub-id-type="doi">10.3897/zookeys.765.24144</pub-id></mixed-citation></tp:treatment-meta><tp:nomenclature><tp:taxon-name>
            <tp:taxon-name-part taxon-name-part-type="genus" reg="Essigella">Essigella</tp:taxon-name-part>
            <tp:taxon-name-part taxon-name-part-type="species" reg="sorenseni">sorenseni</tp:taxon-name-part>
            <object-id xmlns:xlink="http://www.w3.org/1999/xlink" content-type="zoobank" xlink:type="simple">http://zoobank.org/4C35698B-A28C-4794-8AE8-C9A6BA84541F</object-id>
          </tp:taxon-name><tp:taxon-status xmlns:xlink="http://www.w3.org/1999/xlink" xlink:type="simple">sp. n.</tp:taxon-status><xref ref-type="fig" rid="F1">Figs 1f</xref><xref ref-type="fig" rid="F3">, 3a</xref></tp:nomenclature><tp:treatment-sec sec-type="Holotype" id="SECID0EGCAI"><title>Holotype.</title><p>viviparous aptera, USA, California, Sonoma Co., <named-content xmlns:xlink="http://www.w3.org/1999/xlink" content-type="dwc:verbatimCoordinates" xlink:type="simple"><named-content content-type="geo-json" specific-use="{&#34;type&#34;:&#34;Point&#34;,&#34;coordinates&#34;:[-123.276000,38.534000]}" id="NCID0EPCAI" xlink:type="simple">38.534°N 123.276°W</named-content></named-content>, 02.vii.2013, on <italic><tp:taxon-name><tp:taxon-name-part taxon-name-part-type="genus" reg="Pinus">Pinus</tp:taxon-name-part> <tp:taxon-name-part taxon-name-part-type="species" reg="muricata">muricata</tp:taxon-name-part></tp:taxon-name></italic>, T. Théry &amp; C. Favret <italic>leg.</italic> (<named-content xmlns:xlink="http://www.w3.org/1999/xlink" content-type="dwc:institutional_code" xlink:type="simple">QMOR</named-content>). <bold>Paratypes.</bold> 14 viviparous apterae, same data than holotype, specimens on 14 slides (<named-content xmlns:xlink="http://www.w3.org/1999/xlink" content-type="dwc:institutional_code" xlink:type="simple">QMOR</named-content>, <abbrev xmlns:xlink="http://www.w3.org/1999/xlink" xlink:title="Private Collection of T. Théry, Fleury les Aubrais, France" id="ABBRID0ENDAI" xlink:type="simple">CTT</abbrev>); 3 viviparous apterae, California, Mendocino Co., <named-content xmlns:xlink="http://www.w3.org/1999/xlink" content-type="dwc:verbatimCoordinates" xlink:type="simple"><named-content content-type="geo-json" specific-use="{&#34;type&#34;:&#34;Point&#34;,&#34;coordinates&#34;:[-123.696000,38.984000]}" id="NCID0EUDAI" xlink:type="simple">38.984°N 123.696°W</named-content></named-content>, 03.vii.2013, on <italic><tp:taxon-name><tp:taxon-name-part taxon-name-part-type="genus" reg="Pinus">Pinus</tp:taxon-name-part> <tp:taxon-name-part taxon-name-part-type="species" reg="muricata">muricata</tp:taxon-name-part></tp:taxon-name></italic>, T. Théry &amp; C. Favret <italic>leg.</italic>, specimens on 3 slides (<named-content xmlns:xlink="http://www.w3.org/1999/xlink" content-type="dwc:institutional_code" xlink:type="simple">QMOR</named-content>, <abbrev xmlns:xlink="http://www.w3.org/1999/xlink" xlink:title="Private Collection of T. Théry, Fleury les Aubrais, France" id="ABBRID0ELEAI" xlink:type="simple">CTT</abbrev>); 6 viviparous apterae, California, Mendocino Co., HWY 1, 5 km of Albion, Little River Road, 23.vii.1977, on <italic><tp:taxon-name><tp:taxon-name-part taxon-name-part-type="genus" reg="Pinus">Pinus</tp:taxon-name-part> <tp:taxon-name-part taxon-name-part-type="species" reg="muricata">muricata</tp:taxon-name-part></tp:taxon-name></italic>, 77G52, J. T. Sorensen <italic>leg.</italic>, specimens on 3 slides (2 + 2 + 2) <named-content xmlns:xlink="http://www.w3.org/1999/xlink" content-type="dwc:institutional_code" xlink:type="simple">EMEC</named-content>); 13 viviparous apterae, California, Humbodlt Co., nr Little River State Beach, 17 km N Arcata, HWY 101, 04.vii.1978, on <italic><tp:taxon-name><tp:taxon-name-part taxon-name-part-type="genus" reg="Pinus">Pinus</tp:taxon-name-part> <tp:taxon-name-part taxon-name-part-type="species" reg="muricata">muricata</tp:taxon-name-part></tp:taxon-name></italic>, 78G3, J. T. Sorensen <italic>leg.</italic>, specimens on 4 slides (4 + 4 + 4 + 1) (<named-content xmlns:xlink="http://www.w3.org/1999/xlink" content-type="dwc:institutional_code" xlink:type="simple">EMEC</named-content>).</p><fig id="F3" position="float" orientation="portrait"><label>Figure 3.</label><caption><p>Details of dorsal setae of metatibia in <bold>a</bold> <italic><tp:taxon-name><tp:taxon-name-part taxon-name-part-type="genus" reg="Essigella">E.</tp:taxon-name-part> <tp:taxon-name-part taxon-name-part-type="species" reg="sorenseni">sorenseni</tp:taxon-name-part></tp:taxon-name></italic> sp. n. (slide-mounted specimen) <bold>b</bold> <italic><tp:taxon-name><tp:taxon-name-part taxon-name-part-type="genus" reg="Essigella">E.</tp:taxon-name-part> <tp:taxon-name-part taxon-name-part-type="species" reg="gagnonae">gagnonae</tp:taxon-name-part></tp:taxon-name></italic> sp. n. (slide-mounted specimen).</p></caption><graphic xmlns:xlink="http://www.w3.org/1999/xlink" xlink:href="zookeys-765-103-g003.jpg" position="float" orientation="portrait" xlink:type="simple" id="oo_208414.jpg"/></fig></tp:treatment-sec><tp:treatment-sec sec-type="diagnosis" id="SECID0E1GAI"><title>Diagnosis.</title><p>Like species of the <italic><tp:taxon-name><tp:taxon-name-part taxon-name-part-type="genus" reg="Essigella">E.</tp:taxon-name-part> <tp:taxon-name-part taxon-name-part-type="species" reg="californica">californica</tp:taxon-name-part></tp:taxon-name></italic> complex and <italic><tp:taxon-name><tp:taxon-name-part taxon-name-part-type="genus" reg="Essigella">E.</tp:taxon-name-part> <tp:taxon-name-part taxon-name-part-type="species" reg="pini">pini</tp:taxon-name-part></tp:taxon-name></italic>, <italic><tp:taxon-name><tp:taxon-name-part taxon-name-part-type="genus" reg="Essigella">E.</tp:taxon-name-part> <tp:taxon-name-part taxon-name-part-type="species" reg="sorenseni">sorenseni</tp:taxon-name-part></tp:taxon-name></italic> sp. n. has its 3<sup>rd</sup> and 4<sup>th</sup> abdominal dorsal terga usually bearing six setae. It can be distinguished from <italic><tp:taxon-name><tp:taxon-name-part taxon-name-part-type="genus" reg="Essigella">E.</tp:taxon-name-part> <tp:taxon-name-part taxon-name-part-type="species" reg="patchae">patchae</tp:taxon-name-part></tp:taxon-name></italic> by the presence of spinules on the URS (absent or faint in <italic><tp:taxon-name><tp:taxon-name-part taxon-name-part-type="genus" reg="Essigella">E.</tp:taxon-name-part> <tp:taxon-name-part taxon-name-part-type="species" reg="patchae">patchae</tp:taxon-name-part></tp:taxon-name></italic>; Fig. <xref ref-type="fig" rid="F2">2b, d</xref>); from <italic><tp:taxon-name><tp:taxon-name-part taxon-name-part-type="genus" reg="Essigella">E.</tp:taxon-name-part> <tp:taxon-name-part taxon-name-part-type="species" reg="pini">pini</tp:taxon-name-part></tp:taxon-name></italic> by a relatively elongate URS with subparallel <!--PageBreak-->lateral margins (URS with margins rounded and convergent at base in <italic><tp:taxon-name><tp:taxon-name-part taxon-name-part-type="genus" reg="Essigella">E.</tp:taxon-name-part> <tp:taxon-name-part taxon-name-part-type="species" reg="pini">pini</tp:taxon-name-part></tp:taxon-name></italic>; Fig. <xref ref-type="fig" rid="F2">2a, c</xref>); from <italic><tp:taxon-name><tp:taxon-name-part taxon-name-part-type="genus" reg="Essigella">E.</tp:taxon-name-part> <tp:taxon-name-part taxon-name-part-type="species" reg="domenechi">domenechi</tp:taxon-name-part></tp:taxon-name></italic> sp. n. and <italic><tp:taxon-name><tp:taxon-name-part taxon-name-part-type="genus" reg="Essigella">E.</tp:taxon-name-part> <tp:taxon-name-part taxon-name-part-type="species" reg="gagnonae">gagnonae</tp:taxon-name-part></tp:taxon-name></italic> sp. n. with the following characters: usually pro- and metatibiae conspicuously darkened with mesotibiae always lighter, metafemora darkened (tibiae concolorous, metafemora pale in <italic><tp:taxon-name><tp:taxon-name-part taxon-name-part-type="genus" reg="Essigella">E.</tp:taxon-name-part> <tp:taxon-name-part taxon-name-part-type="species" reg="domenechi">domenechi</tp:taxon-name-part></tp:taxon-name></italic> sp. n., concolorous or with pro- and metatibiae slightly darkened with mesotibiae lighter, metafemora pale in <italic><tp:taxon-name><tp:taxon-name-part taxon-name-part-type="genus" reg="Essigella">E.</tp:taxon-name-part> <tp:taxon-name-part taxon-name-part-type="species" reg="gagnonae">gagnonae</tp:taxon-name-part></tp:taxon-name></italic> sp. n.); width of head between eyes = 353.6 ± 15.3 (300.7 ± 14.2 for <italic><tp:taxon-name><tp:taxon-name-part taxon-name-part-type="genus" reg="Essigella">E.</tp:taxon-name-part> <tp:taxon-name-part taxon-name-part-type="species" reg="domenechi">domenechi</tp:taxon-name-part></tp:taxon-name></italic> sp. n., and 289.0 ± 13.3 for <italic><tp:taxon-name><tp:taxon-name-part taxon-name-part-type="genus" reg="Essigella">E.</tp:taxon-name-part> <tp:taxon-name-part taxon-name-part-type="species" reg="gagnonae">gagnonae</tp:taxon-name-part></tp:taxon-name></italic> sp. n.); ratio of 3<sup>rd</sup> / 5<sup>th</sup> antennal segments &gt; 1.6 (&lt; 1.6 for <italic><tp:taxon-name><tp:taxon-name-part taxon-name-part-type="genus" reg="Essigella">E.</tp:taxon-name-part> <tp:taxon-name-part taxon-name-part-type="species" reg="domenechi">domenechi</tp:taxon-name-part></tp:taxon-name></italic> sp. n. and <italic><tp:taxon-name><tp:taxon-name-part taxon-name-part-type="genus" reg="Essigella">E.</tp:taxon-name-part> <tp:taxon-name-part taxon-name-part-type="species" reg="gagnonae">gagnonae</tp:taxon-name-part></tp:taxon-name></italic> sp. n.); overall pubescence medium-sized to long with average length of the longest dorsal setae of metafemora = 51.2 ± 10.7 (29.7 ± 4.2 for <italic><tp:taxon-name><tp:taxon-name-part taxon-name-part-type="genus" reg="Essigella">E.</tp:taxon-name-part> <tp:taxon-name-part taxon-name-part-type="species" reg="domenechi">domenechi</tp:taxon-name-part></tp:taxon-name></italic> sp. n., and 59.8 ± 9.8 for <italic><tp:taxon-name><tp:taxon-name-part taxon-name-part-type="genus" reg="Essigella">E.</tp:taxon-name-part> <tp:taxon-name-part taxon-name-part-type="species" reg="gagnonae">gagnonae</tp:taxon-name-part></tp:taxon-name></italic> sp. n.); average length of the longest ventral seta of metafemora = 54.4 ± 5.6 (32.6 ± 4.5 for <italic><tp:taxon-name><tp:taxon-name-part taxon-name-part-type="genus" reg="Essigella">E.</tp:taxon-name-part> <tp:taxon-name-part taxon-name-part-type="species" reg="domenechi">domenechi</tp:taxon-name-part></tp:taxon-name></italic> sp. n., and for 43.1 ± 5.4 for <italic><tp:taxon-name><tp:taxon-name-part taxon-name-part-type="genus" reg="Essigella">E.</tp:taxon-name-part> <tp:taxon-name-part taxon-name-part-type="species" reg="gagnonae">gagnonae</tp:taxon-name-part></tp:taxon-name></italic> sp. n.); average length of the longest dorsal seta of metatibiae = 76.4 ± 15.8 (44.0 ± 8.1 for <italic><tp:taxon-name><tp:taxon-name-part taxon-name-part-type="genus" reg="Essigella">E.</tp:taxon-name-part> <tp:taxon-name-part taxon-name-part-type="species" reg="domenechi">domenechi</tp:taxon-name-part></tp:taxon-name></italic> sp. n., and 85.7 ± 10.8 for <italic><tp:taxon-name><tp:taxon-name-part taxon-name-part-type="genus" reg="Essigella">E.</tp:taxon-name-part> <tp:taxon-name-part taxon-name-part-type="species" reg="gagnonae">gagnonae</tp:taxon-name-part></tp:taxon-name></italic> sp. n.); average length of the longest ventral seta of metatibiae = 67.7 ± 12.0 (37.5 ± 7.0 for <italic><tp:taxon-name><tp:taxon-name-part taxon-name-part-type="genus" reg="Essigella">E.</tp:taxon-name-part> <tp:taxon-name-part taxon-name-part-type="species" reg="domenechi">domenechi</tp:taxon-name-part></tp:taxon-name></italic> sp. n., and 49.4 ± 9.5 for <italic><tp:taxon-name><tp:taxon-name-part taxon-name-part-type="genus" reg="Essigella">E.</tp:taxon-name-part> <tp:taxon-name-part taxon-name-part-type="species" reg="gagnonae">gagnonae</tp:taxon-name-part></tp:taxon-name></italic> sp. n.); average length of the longest frontal setae = 53.4 ± 11.9 (32.6 ± 7.5 for <italic><tp:taxon-name><tp:taxon-name-part taxon-name-part-type="genus" reg="Essigella">E.</tp:taxon-name-part> <tp:taxon-name-part taxon-name-part-type="species" reg="domenechi">domenechi</tp:taxon-name-part></tp:taxon-name></italic> sp. n., and for 58.7 ± 8.3 <italic><tp:taxon-name><tp:taxon-name-part taxon-name-part-type="genus" reg="Essigella">E.</tp:taxon-name-part> <tp:taxon-name-part taxon-name-part-type="species" reg="gagnonae">gagnonae</tp:taxon-name-part></tp:taxon-name></italic> sp. n.); average number of setae of the genital plate = 31.6 ± 1.7 (22.0 ± 2.1 for <italic><tp:taxon-name><tp:taxon-name-part taxon-name-part-type="genus" reg="Essigella">E.</tp:taxon-name-part> <tp:taxon-name-part taxon-name-part-type="species" reg="domenechi">domenechi</tp:taxon-name-part></tp:taxon-name></italic> sp. n., and 23.6 ± 2.1 for <italic><tp:taxon-name><tp:taxon-name-part taxon-name-part-type="genus" reg="Essigella">E.</tp:taxon-name-part> <tp:taxon-name-part taxon-name-part-type="species" reg="gagnonae">gagnonae</tp:taxon-name-part></tp:taxon-name></italic> sp. n.). <italic><tp:taxon-name><tp:taxon-name-part taxon-name-part-type="genus" reg="Essigella">Essigella</tp:taxon-name-part> <tp:taxon-name-part taxon-name-part-type="species" reg="sorenseni">sorenseni</tp:taxon-name-part></tp:taxon-name></italic> sp. n. is for now morphologically not distinguishable from <italic><tp:taxon-name><tp:taxon-name-part taxon-name-part-type="genus" reg="Essigella">E.</tp:taxon-name-part> <tp:taxon-name-part taxon-name-part-type="species" reg="californica">californica</tp:taxon-name-part></tp:taxon-name></italic>, the latter being highly variable, nor from <italic><tp:taxon-name><tp:taxon-name-part taxon-name-part-type="genus" reg="Essigella">E.</tp:taxon-name-part> <tp:taxon-name-part taxon-name-part-type="species" reg="hoerneri">hoerneri</tp:taxon-name-part></tp:taxon-name></italic>. <italic><tp:taxon-name><tp:taxon-name-part taxon-name-part-type="genus" reg="Essigella">E.</tp:taxon-name-part> <tp:taxon-name-part taxon-name-part-type="species" reg="sorenseni">sorenseni</tp:taxon-name-part></tp:taxon-name></italic> sp. n. can be separated from <italic><tp:taxon-name><tp:taxon-name-part taxon-name-part-type="genus" reg="Essigella">E.</tp:taxon-name-part> <tp:taxon-name-part taxon-name-part-type="species" reg="californica">californica</tp:taxon-name-part></tp:taxon-name></italic>, <italic><tp:taxon-name><tp:taxon-name-part taxon-name-part-type="genus" reg="Essigella">E.</tp:taxon-name-part> <tp:taxon-name-part taxon-name-part-type="species" reg="domenechi">domenechi</tp:taxon-name-part></tp:taxon-name></italic> sp. n., <italic><tp:taxon-name><tp:taxon-name-part taxon-name-part-type="genus" reg="Essigella">E.</tp:taxon-name-part> <tp:taxon-name-part taxon-name-part-type="species" reg="gagnonae">gagnonae</tp:taxon-name-part></tp:taxon-name></italic> sp. n., and <italic><tp:taxon-name><tp:taxon-name-part taxon-name-part-type="genus" reg="Essigella">E.</tp:taxon-name-part> <tp:taxon-name-part taxon-name-part-type="species" reg="hoerneri">hoerneri</tp:taxon-name-part></tp:taxon-name></italic> with the DNA characters shown in Table <xref ref-type="table" rid="T3">3</xref>.</p></tp:treatment-sec><tp:treatment-sec sec-type="description" id="SECID0EXTAI"><title>Description.</title><p>
            <bold>Viviparous apterae</bold> (prepared specimens): body with a yellowish tegument more or less darkened at joints depending on the specimens, with conspicuous and pigmented scleroites. Legs usually with pro- and metatibiae conspicuously darkened, much darker than body and mesotibiae. Antennae pale, the 5<sup>th</sup>, the 4<sup>th</sup> and the apical third part of the 3<sup>rd</sup> segment darkened. URS elongated, with lateral margins subparallel, bearing rows of spinules. Overall pubescence medium-sized to long, dorsal setae of appendages incrassate, ventral ones acute, in specimens with very long dorsal setae on metafemora and metatibiae (&gt; 100 µm), these setae not acute or seemingly acute but still incrassate (Fig. <xref ref-type="fig" rid="F3">3a</xref>), the setae sometimes curved at base. Terga of abdominal segments 3 and 4 with six dorsal setae. Genital plate with 29–34 setae (31.6 ± 1.7) (n = 10). Cauda obvious but not protruding, apically rounded, slightly turned upward. <abbrev xmlns:xlink="http://www.w3.org/1999/xlink" xlink:title="body length" id="ABBRID0EJUAI" xlink:type="simple">BL</abbrev>: 1900–2300 (2200 ± 110) (n = 21). <abbrev xmlns:xlink="http://www.w3.org/1999/xlink" xlink:title="head width at eyes" id="ABBRID0ENUAI" xlink:type="simple">HWE</abbrev>: 322.3–376.1 (353,6 ± 15.3) (n = 17), <abbrev xmlns:xlink="http://www.w3.org/1999/xlink" xlink:title="length of third antennal segment" id="ABBRID0ERUAI" xlink:type="simple">LAIII</abbrev>: 207.5–256.3 (233.6 ± 12.8) (n = 25), <abbrev xmlns:xlink="http://www.w3.org/1999/xlink" xlink:title="length of fourth antennal segment" id="ABBRID0EVUAI" xlink:type="simple">LAIV</abbrev>: 98.3–130.0 (112.2 ± 7.1) (n = 34), <abbrev xmlns:xlink="http://www.w3.org/1999/xlink" xlink:title="length of fifth antennal segment" id="ABBRID0EZUAI" xlink:type="simple">LAV</abbrev>: 120.1–139.8 (127.9 ± 4.7) (n = 23), <abbrev xmlns:xlink="http://www.w3.org/1999/xlink" xlink:title="length of primary rhinarium on fourth antennal segment" id="ABBRID0E4UAI" xlink:type="simple">LPRIV</abbrev>: 19.9–27.8 (24.1 ± 1.8) (n = 28), <abbrev xmlns:xlink="http://www.w3.org/1999/xlink" xlink:title="length of primary rhinarium on fifth antennal segment" id="ABBRID0EBVAI" xlink:type="simple">LPRV</abbrev>: 17.4–23.4 (19.5 ± 1.5) (n = 21), <abbrev xmlns:xlink="http://www.w3.org/1999/xlink" xlink:title="length of processus terminalis" id="ABBRID0EFVAI" xlink:type="simple">LPT</abbrev>: 11.6–15.7 (13.8 ± 1.4) (n = 21), <abbrev xmlns:xlink="http://www.w3.org/1999/xlink" xlink:title="length of ultimate rostral segment" id="ABBRID0EJVAI" xlink:type="simple">LURS</abbrev>: 74.1–86.4 (80.5 ± 3.2) (n = 21), <abbrev xmlns:xlink="http://www.w3.org/1999/xlink" xlink:title="length of metafemur" id="ABBRID0ENVAI" xlink:type="simple">LMF</abbrev>: 702.3–927.8 (810.8 ± 58.9) (n = 26), <abbrev xmlns:xlink="http://www.w3.org/1999/xlink" xlink:title="width of metafemur" id="ABBRID0ERVAI" xlink:type="simple">WMF</abbrev>: 87.5–128.9 (103.1 ± 11.3) (n = 36), <abbrev xmlns:xlink="http://www.w3.org/1999/xlink" xlink:title="length of metatibia" id="ABBRID0EVVAI" xlink:type="simple">LMT</abbrev>: 1064.2–1450.4 (1233.4 ± 95.1) (n = 26), <abbrev xmlns:xlink="http://www.w3.org/1999/xlink" xlink:title="width of metatibia" id="ABBRID0EZVAI" xlink:type="simple">WMT</abbrev>: 49.5–76.0 (55.1 ± 5.1) (n = 37), <abbrev xmlns:xlink="http://www.w3.org/1999/xlink" xlink:title="width of siphunculus at external edges" id="ABBRID0E4VAI" xlink:type="simple">WS</abbrev>: 39.0–44.6 (41.4 ± 1.7) (n = 22), <abbrev xmlns:xlink="http://www.w3.org/1999/xlink" xlink:title="length of metabasitarsus" id="ABBRID0EBWAI" xlink:type="simple">LMB</abbrev>: 118.5–140.3 (130.3 ± 6.4) (n = 38), <abbrev xmlns:xlink="http://www.w3.org/1999/xlink" xlink:title="length of metadistitarsus" id="ABBRID0EFWAI" xlink:type="simple">LMD</abbrev>: 183.4–212.5 (198.1 ± 7.9) (n <!--PageBreak-->= 34), <abbrev xmlns:xlink="http://www.w3.org/1999/xlink" xlink:title="length of longest frontal seta" id="ABBRID0ELWAI" xlink:type="simple">LFS</abbrev>: 31.9–82.7 (53.4 ± 11.9) (n = 25), <abbrev xmlns:xlink="http://www.w3.org/1999/xlink" xlink:title="length of longest dorsal metafemoral seta" id="ABBRID0EPWAI" xlink:type="simple">LDMFS</abbrev>: 34.2–79.4 (51.2 ± 10.7) (n = 45), <abbrev xmlns:xlink="http://www.w3.org/1999/xlink" xlink:title="length of longest ventral metafemoral seta" id="ABBRID0ETWAI" xlink:type="simple">LVMFS</abbrev>: 43.4–66.0 (54.4 ± 5.6) (n = 44), <abbrev xmlns:xlink="http://www.w3.org/1999/xlink" xlink:title="length of longest dorsal metatibial seta" id="ABBRID0EXWAI" xlink:type="simple">LDMTS</abbrev>: 47.7–113.8 (76.4 ± 15.8) (n = 46), <abbrev xmlns:xlink="http://www.w3.org/1999/xlink" xlink:title="length of longest ventral metatibial seta" id="ABBRID0E2WAI" xlink:type="simple">LVMTS</abbrev>: 45.9–92.2 (67.7 ± 12.0) (n = 45).</p></tp:treatment-sec><tp:treatment-sec sec-type="comments" id="SECID0E6WAI"><title>Comments.</title><p>USA, California, on <italic><tp:taxon-name><tp:taxon-name-part taxon-name-part-type="genus" reg="Pinus">Pinus</tp:taxon-name-part> <tp:taxon-name-part taxon-name-part-type="species" reg="muricata">muricata</tp:taxon-name-part></tp:taxon-name></italic> D. Don, known from Humboldt, Mendocino, and Sonoma counties (type series), but probably present everywhere on the coastal range in California where <italic><tp:taxon-name><tp:taxon-name-part taxon-name-part-type="genus" reg="Pinus">P.</tp:taxon-name-part> <tp:taxon-name-part taxon-name-part-type="species" reg="muricata">muricata</tp:taxon-name-part></tp:taxon-name></italic> occurs. This species corresponds to the <italic><tp:taxon-name><tp:taxon-name-part taxon-name-part-type="genus" reg="Essigella">E.</tp:taxon-name-part> <tp:taxon-name-part taxon-name-part-type="species" reg="californica">californica</tp:taxon-name-part></tp:taxon-name></italic> population living on <italic><tp:taxon-name><tp:taxon-name-part taxon-name-part-type="genus" reg="Pinus">P.</tp:taxon-name-part> <tp:taxon-name-part taxon-name-part-type="species" reg="muricata">muricata</tp:taxon-name-part></tp:taxon-name></italic> (cluster H1) shown in <xref ref-type="bibr" rid="B32">Théry et al. (in press)</xref>.</p></tp:treatment-sec><tp:treatment-sec sec-type="etymology" id="SECID0EVYAI"><title>Etymology.</title><p>This species is dedicated to John T. Sorensen, aphid specialist who eminently revised the genus <italic><tp:taxon-name><tp:taxon-name-part taxon-name-part-type="genus" reg="Essigella">Essigella</tp:taxon-name-part></tp:taxon-name></italic> in 1994, for his advice and hospitality accorded to the authors (TT and CF) in California.</p><table-wrap id="T3" position="float" orientation="portrait"><label>Table 3.</label><caption><p>Diagnostic nucleotide differences between <italic><tp:taxon-name><tp:taxon-name-part taxon-name-part-type="genus" reg="Essigella">E.</tp:taxon-name-part> <tp:taxon-name-part taxon-name-part-type="species" reg="sorenseni">sorenseni</tp:taxon-name-part></tp:taxon-name></italic> sp. n. and <italic><tp:taxon-name><tp:taxon-name-part taxon-name-part-type="genus" reg="Essigella">E.</tp:taxon-name-part> <tp:taxon-name-part taxon-name-part-type="species" reg="californica">californica</tp:taxon-name-part></tp:taxon-name></italic>, <italic><tp:taxon-name><tp:taxon-name-part taxon-name-part-type="genus" reg="Essigella">E.</tp:taxon-name-part> <tp:taxon-name-part taxon-name-part-type="species" reg="domenechi">domenechi</tp:taxon-name-part></tp:taxon-name></italic> sp. n., <italic><tp:taxon-name><tp:taxon-name-part taxon-name-part-type="genus" reg="Essigella">E.</tp:taxon-name-part> <tp:taxon-name-part taxon-name-part-type="species" reg="gagnonae">gagnonae</tp:taxon-name-part></tp:taxon-name></italic> sp. n., and <italic><tp:taxon-name><tp:taxon-name-part taxon-name-part-type="genus" reg="Essigella">E.</tp:taxon-name-part> <tp:taxon-name-part taxon-name-part-type="species" reg="hoerneri">hoerneri</tp:taxon-name-part></tp:taxon-name></italic> for <italic>ATP6</italic>, <italic>COI</italic>, and <italic>Gnd</italic>.</p></caption><table id="TID0EFMAG" rules="all"><tbody><tr><th rowspan="1" colspan="1">Gene</th><th rowspan="1" colspan="2">
                    <italic>ATP6</italic> (663 bp)</th><th rowspan="1" colspan="1">
                    <italic>COI</italic> (658 bp)</th><th rowspan="1" colspan="3">
                    <italic>Gnd</italic> (749 bp)</th></tr><tr><th rowspan="1" colspan="1">Site</th><th rowspan="1" colspan="1">110</th><th rowspan="1" colspan="1">399</th><th rowspan="1" colspan="1">247</th><th rowspan="1" colspan="1">198</th><th rowspan="1" colspan="1">407</th><th rowspan="1" colspan="1">431</th></tr><tr><td rowspan="1" colspan="1">
                    <italic><tp:taxon-name><tp:taxon-name-part taxon-name-part-type="genus" reg="Essigella">E.</tp:taxon-name-part> <tp:taxon-name-part taxon-name-part-type="species" reg="sorenseni">sorenseni</tp:taxon-name-part></tp:taxon-name></italic> sp. n.</td><td rowspan="1" colspan="1">
                    <bold>C</bold>
                  </td><td rowspan="1" colspan="1">
                    <bold>C</bold>
                  </td><td rowspan="1" colspan="1">
                    <bold>T</bold>
                  </td><td rowspan="1" colspan="1">
                    <bold>T</bold>
                  </td><td rowspan="1" colspan="1">
                    <bold>C</bold>
                  </td><td rowspan="1" colspan="1">
                    <bold>G</bold>
                  </td></tr><tr><td rowspan="1" colspan="1">
                    <italic><tp:taxon-name><tp:taxon-name-part taxon-name-part-type="genus" reg="Essigella">E.</tp:taxon-name-part> <tp:taxon-name-part taxon-name-part-type="species" reg="domenechi">domenechi</tp:taxon-name-part></tp:taxon-name></italic> sp. n.</td><td rowspan="1" colspan="1">T</td><td rowspan="1" colspan="1">T</td><td rowspan="1" colspan="1">C</td><td rowspan="1" colspan="1">C</td><td rowspan="1" colspan="1">T</td><td rowspan="1" colspan="1">T</td></tr><tr><td rowspan="1" colspan="1">
                    <italic><tp:taxon-name><tp:taxon-name-part taxon-name-part-type="genus" reg="Essigella">E.</tp:taxon-name-part> <tp:taxon-name-part taxon-name-part-type="species" reg="gagnonae">gagnonae</tp:taxon-name-part></tp:taxon-name></italic> sp. n.</td><td rowspan="1" colspan="1">T</td><td rowspan="1" colspan="1">T</td><td rowspan="1" colspan="1">C</td><td rowspan="1" colspan="1">C</td><td rowspan="1" colspan="1">T</td><td rowspan="1" colspan="1">T</td></tr><tr><td rowspan="1" colspan="1">
                    <italic><tp:taxon-name><tp:taxon-name-part taxon-name-part-type="genus" reg="Essigella">E.</tp:taxon-name-part> <tp:taxon-name-part taxon-name-part-type="species" reg="californica">californica</tp:taxon-name-part></tp:taxon-name></italic>
                  </td><td rowspan="1" colspan="1">T</td><td rowspan="1" colspan="1">T</td><td rowspan="1" colspan="1">C</td><td rowspan="1" colspan="1">C</td><td rowspan="1" colspan="1">T</td><td rowspan="1" colspan="1">T</td></tr><tr><td rowspan="1" colspan="1">
                    <italic><tp:taxon-name><tp:taxon-name-part taxon-name-part-type="genus" reg="Essigella">E.</tp:taxon-name-part> <tp:taxon-name-part taxon-name-part-type="species" reg="hoerneri">hoerneri</tp:taxon-name-part></tp:taxon-name></italic>
                  </td><td rowspan="1" colspan="1">T</td><td rowspan="1" colspan="1">T</td><td rowspan="1" colspan="1">C</td><td rowspan="1" colspan="1">C</td><td rowspan="1" colspan="1">T</td><td rowspan="1" colspan="1">T</td></tr></tbody></table></table-wrap></tp:treatment-sec><tp:treatment-sec><!--Section generated to contain objects referenced in tp:taxon-treatment.--><fig id="F1" position="float" orientation="portrait"><label>Figure 1.</label><caption><p>Habitus of viviparous apterae of <bold>a</bold> <italic><tp:taxon-name><tp:taxon-name-part taxon-name-part-type="genus" reg="Essigella">Essigella</tp:taxon-name-part> <tp:taxon-name-part taxon-name-part-type="species" reg="pini">pini</tp:taxon-name-part></tp:taxon-name></italic> <bold>b</bold> <italic><tp:taxon-name><tp:taxon-name-part taxon-name-part-type="genus" reg="Essigella">E.</tp:taxon-name-part> <tp:taxon-name-part taxon-name-part-type="species" reg="patchae">patchae</tp:taxon-name-part></tp:taxon-name></italic> <bold>c</bold> <italic><tp:taxon-name><tp:taxon-name-part taxon-name-part-type="genus" reg="Essigella">E.</tp:taxon-name-part> <tp:taxon-name-part taxon-name-part-type="species" reg="californica">californica</tp:taxon-name-part></tp:taxon-name></italic> <bold>d</bold> <italic><tp:taxon-name><tp:taxon-name-part taxon-name-part-type="genus" reg="Essigella">E.</tp:taxon-name-part> <tp:taxon-name-part taxon-name-part-type="species" reg="domenechi">domenechi</tp:taxon-name-part></tp:taxon-name></italic> sp. n. <bold>e</bold> <italic><tp:taxon-name><tp:taxon-name-part taxon-name-part-type="genus" reg="Essigella">E.</tp:taxon-name-part> <tp:taxon-name-part taxon-name-part-type="species" reg="gagnonae">gagnonae</tp:taxon-name-part></tp:taxon-name></italic> sp. n. <bold>f</bold>. <italic><tp:taxon-name><tp:taxon-name-part taxon-name-part-type="genus" reg="Essigella">E.</tp:taxon-name-part> <tp:taxon-name-part taxon-name-part-type="species" reg="sorenseni">sorenseni</tp:taxon-name-part></tp:taxon-name></italic> sp. n.</p></caption><graphic xmlns:xlink="http://www.w3.org/1999/xlink" xlink:href="zookeys-765-103-g001.jpg" position="float" orientation="portrait" xlink:type="simple" id="oo_208412.jpg"/></fig><fig id="F2" position="float" orientation="portrait"><label>Figure 2.</label><caption><p>Morphological structures in <italic><tp:taxon-name><tp:taxon-name-part taxon-name-part-type="genus" reg="Essigella">Essigella</tp:taxon-name-part> <tp:taxon-name-part taxon-name-part-type="species" reg="pini">pini</tp:taxon-name-part></tp:taxon-name></italic> and in <italic><tp:taxon-name><tp:taxon-name-part taxon-name-part-type="genus" reg="Essigella">E.</tp:taxon-name-part> <tp:taxon-name-part taxon-name-part-type="species" reg="patchae">patchae</tp:taxon-name-part></tp:taxon-name></italic>: <bold>a</bold> URS in <italic><tp:taxon-name><tp:taxon-name-part taxon-name-part-type="genus" reg="Essigella">E.</tp:taxon-name-part> <tp:taxon-name-part taxon-name-part-type="species" reg="pini">pini</tp:taxon-name-part></tp:taxon-name></italic> (slide-mounted specimen) <bold>b</bold> URS in <italic><tp:taxon-name><tp:taxon-name-part taxon-name-part-type="genus" reg="Essigella">E.</tp:taxon-name-part> <tp:taxon-name-part taxon-name-part-type="species" reg="patchae">patchae</tp:taxon-name-part></tp:taxon-name></italic> (slide-mounted specimen) <bold>c</bold> URS in <italic><tp:taxon-name><tp:taxon-name-part taxon-name-part-type="genus" reg="Essigella">E.</tp:taxon-name-part> <tp:taxon-name-part taxon-name-part-type="species" reg="pini">pini</tp:taxon-name-part></tp:taxon-name></italic> (<abbrev xmlns:xlink="http://www.w3.org/1999/xlink" xlink:title="scanning electron microscope" id="ABBRID0EUIAG" xlink:type="simple">SEM</abbrev>) <bold>d</bold> URS in <italic><tp:taxon-name><tp:taxon-name-part taxon-name-part-type="genus" reg="Essigella">E.</tp:taxon-name-part> <tp:taxon-name-part taxon-name-part-type="species" reg="patchae">patchae</tp:taxon-name-part></tp:taxon-name></italic> (<abbrev xmlns:xlink="http://www.w3.org/1999/xlink" xlink:title="scanning electron microscope" id="ABBRID0EFJAG" xlink:type="simple">SEM</abbrev>) <bold>e</bold> genital plate in <italic><tp:taxon-name><tp:taxon-name-part taxon-name-part-type="genus" reg="Essigella">E.</tp:taxon-name-part> <tp:taxon-name-part taxon-name-part-type="species" reg="pini">pini</tp:taxon-name-part></tp:taxon-name></italic> (<abbrev xmlns:xlink="http://www.w3.org/1999/xlink" xlink:title="scanning electron microscope" id="ABBRID0EWJAG" xlink:type="simple">SEM</abbrev>) <bold>f</bold> genital plate in <italic><tp:taxon-name><tp:taxon-name-part taxon-name-part-type="genus" reg="Essigella">E.</tp:taxon-name-part> <tp:taxon-name-part taxon-name-part-type="species" reg="patchae">patchae</tp:taxon-name-part></tp:taxon-name></italic> (<abbrev xmlns:xlink="http://www.w3.org/1999/xlink" xlink:title="scanning electron microscope" id="ABBRID0EHKAG" xlink:type="simple">SEM</abbrev>) <bold>g</bold> details in genital plate in <italic><tp:taxon-name><tp:taxon-name-part taxon-name-part-type="genus" reg="Essigella">E.</tp:taxon-name-part> <tp:taxon-name-part taxon-name-part-type="species" reg="pini">pini</tp:taxon-name-part></tp:taxon-name></italic> (<abbrev xmlns:xlink="http://www.w3.org/1999/xlink" xlink:title="scanning electron microscope" id="ABBRID0EYKAG" xlink:type="simple">SEM</abbrev>) <bold>h</bold> details in genital plate in <italic><tp:taxon-name><tp:taxon-name-part taxon-name-part-type="genus" reg="Essigella">E.</tp:taxon-name-part> <tp:taxon-name-part taxon-name-part-type="species" reg="patchae">patchae</tp:taxon-name-part></tp:taxon-name></italic> (<abbrev xmlns:xlink="http://www.w3.org/1999/xlink" xlink:title="scanning electron microscope" id="ABBRID0EJLAG" xlink:type="simple">SEM</abbrev>).</p></caption><graphic xmlns:xlink="http://www.w3.org/1999/xlink" xlink:href="zookeys-765-103-g002.jpg" position="float" orientation="portrait" xlink:type="simple" id="oo_208413.jpg"/></fig></tp:treatment-sec><ref-list><ref id="B32"><mixed-citation xmlns:xlink="http://www.w3.org/1999/xlink" xlink:type="simple">
          <person-group><name name-style="western"><surname>Théry</surname><given-names>T</given-names></name><name name-style="western"><surname>Kanturski</surname><given-names>M</given-names></name><name name-style="western"><surname>Favret</surname><given-names>C</given-names></name></person-group> (<year>in press</year>) Molecular phylogenetic analysis and species delimitation in the pine needle-feeding aphid genus <italic><tp:taxon-name><tp:taxon-name-part taxon-name-part-type="genus">Essigella</tp:taxon-name-part></tp:taxon-name></italic> (<tp:taxon-name><tp:taxon-name-part taxon-name-part-type="order">Hemiptera</tp:taxon-name-part></tp:taxon-name>, <tp:taxon-name><tp:taxon-name-part taxon-name-part-type="suborder">Sternorrhyncha</tp:taxon-name-part></tp:taxon-name>, <tp:taxon-name><tp:taxon-name-part taxon-name-part-type="family">Aphididae</tp:taxon-name-part></tp:taxon-name>). Insect Systematics and Diversity.</mixed-citation></ref></ref-list></tp:taxon-treatment>
