# Supplementary material for: Molecular data and species diagnosis in Essigella Del Guercio, 1909 (Sternorrhyncha, Aphididae, Lachninae)
Source: Zookeys. 2018 Jun 7;(765):103–22. doi: 10.3897/zookeys.765.24144 (PMC6002416; doi:10.3897/zookeys.765.24144)
Supplement: XML Treatment for Essigella patchae [file zookeys.765.24144-treatment4.xml]

<!DOCTYPE tp:taxon-treatment
  PUBLIC "-//TaxonX//DTD Taxonomic Treatment Publishing DTD v0 20100105//EN" "tax-treatment-NSO.dtd">
<tp:taxon-treatment xmlns:tp="http://www.plazi.org/taxpub"><tp:treatment-meta><kwd-group><label>Taxon classification</label><kwd><named-content xmlns:xlink="http://www.w3.org/1999/xlink" content-type="kingdom">Animalia</named-content></kwd><kwd><named-content xmlns:xlink="http://www.w3.org/1999/xlink" content-type="order">Hemiptera</named-content></kwd><kwd><named-content xmlns:xlink="http://www.w3.org/1999/xlink" content-type="family">Aphididae</named-content></kwd></kwd-group><mixed-citation publication-type="journal"><person-group><name><surname>Théry</surname><given-names>Thomas</given-names></name><name><surname>Kanturski</surname><given-names>Mariusz</given-names></name><name><surname>Favret</surname><given-names>Colin</given-names></name></person-group><article-title>Molecular data and species diagnosis in <italic><tp:taxon-name><tp:taxon-name-part taxon-name-part-type="genus" reg="Essigella">Essigella</tp:taxon-name-part></tp:taxon-name></italic> Del Guercio, 1909 (<tp:taxon-name><tp:taxon-name-part taxon-name-part-type="suborder">Sternorrhyncha</tp:taxon-name-part></tp:taxon-name>, <tp:taxon-name><tp:taxon-name-part taxon-name-part-type="family">Aphididae</tp:taxon-name-part></tp:taxon-name>, <tp:taxon-name><tp:taxon-name-part taxon-name-part-type="subfamily">Lachninae</tp:taxon-name-part></tp:taxon-name>)</article-title><source>Zookeys</source><day>7</day><month>6</month><year>2018</year><volume>2018</volume><issue>765</issue><fpage>103</fpage><lpage>122</lpage><pub-id pub-id-type="doi">10.3897/zookeys.765.24144</pub-id></mixed-citation></tp:treatment-meta><tp:nomenclature><tp:taxon-name>
            <tp:taxon-name-part taxon-name-part-type="genus" reg="Essigella">Essigella</tp:taxon-name-part>
            <tp:taxon-name-part taxon-name-part-type="species" reg="patchae">patchae</tp:taxon-name-part>
          </tp:taxon-name><tp:taxon-authority>Hottes, 1957</tp:taxon-authority><tp:taxon-status xmlns:xlink="http://www.w3.org/1999/xlink" xlink:type="simple">stat. n.</tp:taxon-status><xref ref-type="fig" rid="F1">Figs 1b</xref><xref ref-type="fig" rid="F2">, 2b, d, f, h</xref><!--PageBreak--><tp:nomenclature-citation-list><tp:nomenclature-citation><tp:taxon-name>
                <tp:taxon-name-part taxon-name-part-type="genus" reg="Essigella">Essigella</tp:taxon-name-part> <tp:taxon-name-part taxon-name-part-type="species" reg="patchae">patchae</tp:taxon-name-part></tp:taxon-name><comment>Hottes, 1957: 98 (Type locality: “Stillwater, Maine”). Holotype viviparous alate in <abbrev xmlns:xlink="http://www.w3.org/1999/xlink" content-type="institution" xlink:title="National Aphid Collection, National Museum of Natural History, Beltsville, MD, USA" id="ABBRID0EQEBI" xlink:type="simple">USNM</abbrev>. <xref ref-type="bibr" rid="B30">Sorensen 1994</xref>: 49 [synonymy with <tp:taxon-name><tp:taxon-name-part taxon-name-part-type="genus" reg="Essigella">E.</tp:taxon-name-part> <tp:taxon-name-part taxon-name-part-type="species" reg="pini">pini</tp:taxon-name-part></tp:taxon-name> Wilson]. <bold>Status re-established</bold>.</comment></tp:nomenclature-citation></tp:nomenclature-citation-list></tp:nomenclature><tp:treatment-sec sec-type="material" id="SECID0EFFBI"><title>Other examined material.</title><p>1 viviparous alate and 1 viviparous aptera, Canada, Québec, Saint-Hippolyte, <named-content xmlns:xlink="http://www.w3.org/1999/xlink" content-type="dwc:verbatimCoordinates" xlink:type="simple"><named-content content-type="geo-json" specific-use="{&#34;type&#34;:&#34;Point&#34;,&#34;coordinates&#34;:[-74.009000,45.991000]}" id="NCID0EOFBI" xlink:type="simple">N45.991 - W74.009</named-content></named-content>, ix.2015, on <italic><tp:taxon-name><tp:taxon-name-part taxon-name-part-type="genus" reg="Pinus">Pinus</tp:taxon-name-part> <tp:taxon-name-part taxon-name-part-type="species" reg="strobus">strobus</tp:taxon-name-part></tp:taxon-name></italic>, C. Favret <italic>leg.</italic> (<named-content xmlns:xlink="http://www.w3.org/1999/xlink" content-type="dwc:institutional_code" xlink:type="simple">QMOR</named-content>); 1 viviparous aptera, Saint-Hippolyte, <named-content xmlns:xlink="http://www.w3.org/1999/xlink" content-type="dwc:verbatimCoordinates" xlink:type="simple"><named-content content-type="geo-json" specific-use="{&#34;type&#34;:&#34;Point&#34;,&#34;coordinates&#34;:[-74.005000,45.989000]}" id="NCID0EIGBI" xlink:type="simple">N45.989 - W74.005</named-content></named-content>, ix.2016, on <italic><tp:taxon-name><tp:taxon-name-part taxon-name-part-type="genus" reg="Pinus">Pinus</tp:taxon-name-part> <tp:taxon-name-part taxon-name-part-type="species" reg="strobus">strobus</tp:taxon-name-part></tp:taxon-name></italic>, T. Théry <italic>leg.</italic> (<named-content xmlns:xlink="http://www.w3.org/1999/xlink" content-type="dwc:institutional_code" xlink:type="simple">QMOR</named-content>); 1 viviparous aptera, Saint-Hippolyte, <named-content xmlns:xlink="http://www.w3.org/1999/xlink" content-type="dwc:verbatimCoordinates" xlink:type="simple"><named-content content-type="geo-json" specific-use="{&#34;type&#34;:&#34;Point&#34;,&#34;coordinates&#34;:[-74.005000,45.989000]}" id="NCID0ECHBI" xlink:type="simple">N45.989 - W74.005</named-content></named-content>, ix.2017, on <italic><tp:taxon-name><tp:taxon-name-part taxon-name-part-type="genus" reg="Pinus">Pinus</tp:taxon-name-part> <tp:taxon-name-part taxon-name-part-type="species" reg="strobus">strobus</tp:taxon-name-part></tp:taxon-name></italic>, T. Théry <italic>leg.</italic> (<named-content xmlns:xlink="http://www.w3.org/1999/xlink" content-type="dwc:institutional_code" xlink:type="simple">QMOR</named-content>).</p></tp:treatment-sec><tp:treatment-sec sec-type="diagnosis" id="SECID0EZHBI"><title>Diagnosis.</title><p>Like species of the <italic><tp:taxon-name><tp:taxon-name-part taxon-name-part-type="genus" reg="Essigella">E.</tp:taxon-name-part> <tp:taxon-name-part taxon-name-part-type="species" reg="californica">californica</tp:taxon-name-part></tp:taxon-name></italic> complex and <italic><tp:taxon-name><tp:taxon-name-part taxon-name-part-type="genus" reg="Essigella">E.</tp:taxon-name-part> <tp:taxon-name-part taxon-name-part-type="species" reg="pini">pini</tp:taxon-name-part></tp:taxon-name></italic>, <italic><tp:taxon-name><tp:taxon-name-part taxon-name-part-type="genus" reg="Essigella">E.</tp:taxon-name-part> <tp:taxon-name-part taxon-name-part-type="species" reg="patchae">patchae</tp:taxon-name-part></tp:taxon-name></italic> has its 3<sup>rd</sup> and 4<sup>th</sup> dorsal abdominal terga usually with six setae. <italic><tp:taxon-name><tp:taxon-name-part taxon-name-part-type="genus" reg="Essigella">Essigella</tp:taxon-name-part> <tp:taxon-name-part taxon-name-part-type="species" reg="patchae">patchae</tp:taxon-name-part></tp:taxon-name></italic> can be distinguished from the other species of the <italic><tp:taxon-name><tp:taxon-name-part taxon-name-part-type="genus" reg="Essigella">E.</tp:taxon-name-part> <tp:taxon-name-part taxon-name-part-type="species" reg="californica">californica</tp:taxon-name-part></tp:taxon-name></italic> complex species and from <italic><tp:taxon-name><tp:taxon-name-part taxon-name-part-type="genus" reg="Essigella">E.</tp:taxon-name-part> <tp:taxon-name-part taxon-name-part-type="species" reg="pini">pini</tp:taxon-name-part></tp:taxon-name></italic> by its ultimate rostral segment (URS) exhibiting no or barely visible rows of spinules (Fig. <xref ref-type="fig" rid="F2">2b, d</xref>), which are clearly visible in other species of the <italic><tp:taxon-name><tp:taxon-name-part taxon-name-part-type="genus" reg="Essigella">E.</tp:taxon-name-part> <tp:taxon-name-part taxon-name-part-type="species" reg="californica">californica</tp:taxon-name-part></tp:taxon-name></italic> complex and also in <italic><tp:taxon-name><tp:taxon-name-part taxon-name-part-type="genus" reg="Essigella">E.</tp:taxon-name-part> <tp:taxon-name-part taxon-name-part-type="species" reg="pini">pini</tp:taxon-name-part></tp:taxon-name></italic> (Fig. <xref ref-type="fig" rid="F2">2a, c</xref>). <italic><tp:taxon-name><tp:taxon-name-part taxon-name-part-type="genus" reg="Essigella">Essigella</tp:taxon-name-part> <tp:taxon-name-part taxon-name-part-type="species" reg="patchae">patchae</tp:taxon-name-part></tp:taxon-name></italic> can also be differentiated from <italic><tp:taxon-name><tp:taxon-name-part taxon-name-part-type="genus" reg="Essigella">E.</tp:taxon-name-part> <tp:taxon-name-part taxon-name-part-type="species" reg="pini">pini</tp:taxon-name-part></tp:taxon-name></italic> by having the general shape of the URS more elongated with lateral margins almost <!--PageBreak-->parallel (Fig. <xref ref-type="fig" rid="F2">2b, d</xref>) (margins more rounded and convergent at base in <italic><tp:taxon-name><tp:taxon-name-part taxon-name-part-type="genus" reg="Essigella">E.</tp:taxon-name-part> <tp:taxon-name-part taxon-name-part-type="species" reg="pini">pini</tp:taxon-name-part></tp:taxon-name></italic>; Fig. <xref ref-type="fig" rid="F2">2a, c</xref>); shorter cauda than that of <italic><tp:taxon-name><tp:taxon-name-part taxon-name-part-type="genus" reg="Essigella">E.</tp:taxon-name-part> <tp:taxon-name-part taxon-name-part-type="species" reg="pini">pini</tp:taxon-name-part></tp:taxon-name></italic> which can be elongated and acute; genital plate with fewer setae (15–20 vs 26–30 in <italic><tp:taxon-name><tp:taxon-name-part taxon-name-part-type="genus" reg="Essigella">E.</tp:taxon-name-part> <tp:taxon-name-part taxon-name-part-type="species" reg="pini">pini</tp:taxon-name-part></tp:taxon-name></italic>), longer in <italic><tp:taxon-name><tp:taxon-name-part taxon-name-part-type="genus" reg="Essigella">E.</tp:taxon-name-part> <tp:taxon-name-part taxon-name-part-type="species" reg="patchae">patchae</tp:taxon-name-part></tp:taxon-name></italic> in comparison with <italic><tp:taxon-name><tp:taxon-name-part taxon-name-part-type="genus" reg="Essigella">E.</tp:taxon-name-part> <tp:taxon-name-part taxon-name-part-type="species" reg="pini">pini</tp:taxon-name-part></tp:taxon-name></italic> (Fig. <xref ref-type="fig" rid="F2">2e, f</xref>), with spinules of the genital plate tegument more developed in <italic><tp:taxon-name><tp:taxon-name-part taxon-name-part-type="genus" reg="Essigella">E.</tp:taxon-name-part> <tp:taxon-name-part taxon-name-part-type="species" reg="patchae">patchae</tp:taxon-name-part></tp:taxon-name></italic> (Fig. <xref ref-type="fig" rid="F2">2g, h</xref>).</p></tp:treatment-sec><tp:treatment-sec sec-type="distribution" id="SECID0ENOBI"><title>Host plant and distribution.</title><p>The species is currently known from its type locality in Maine (USA) and from one locality in Quebec (Canada) on <italic><tp:taxon-name><tp:taxon-name-part taxon-name-part-type="genus" reg="Pinus">Pinus</tp:taxon-name-part> <tp:taxon-name-part taxon-name-part-type="species" reg="strobus">strobus</tp:taxon-name-part></tp:taxon-name></italic> Linnaeus (see discussion).</p></tp:treatment-sec><tp:treatment-sec><!--Section generated to contain objects referenced in tp:taxon-treatment.--><fig id="F1" position="float" orientation="portrait"><label>Figure 1.</label><caption><p>Habitus of viviparous apterae of <bold>a</bold> <italic><tp:taxon-name><tp:taxon-name-part taxon-name-part-type="genus" reg="Essigella">Essigella</tp:taxon-name-part> <tp:taxon-name-part taxon-name-part-type="species" reg="pini">pini</tp:taxon-name-part></tp:taxon-name></italic> <bold>b</bold> <italic><tp:taxon-name><tp:taxon-name-part taxon-name-part-type="genus" reg="Essigella">E.</tp:taxon-name-part> <tp:taxon-name-part taxon-name-part-type="species" reg="patchae">patchae</tp:taxon-name-part></tp:taxon-name></italic> <bold>c</bold> <italic><tp:taxon-name><tp:taxon-name-part taxon-name-part-type="genus" reg="Essigella">E.</tp:taxon-name-part> <tp:taxon-name-part taxon-name-part-type="species" reg="californica">californica</tp:taxon-name-part></tp:taxon-name></italic> <bold>d</bold> <italic><tp:taxon-name><tp:taxon-name-part taxon-name-part-type="genus" reg="Essigella">E.</tp:taxon-name-part> <tp:taxon-name-part taxon-name-part-type="species" reg="domenechi">domenechi</tp:taxon-name-part></tp:taxon-name></italic> sp. n. <bold>e</bold> <italic><tp:taxon-name><tp:taxon-name-part taxon-name-part-type="genus" reg="Essigella">E.</tp:taxon-name-part> <tp:taxon-name-part taxon-name-part-type="species" reg="gagnonae">gagnonae</tp:taxon-name-part></tp:taxon-name></italic> sp. n. <bold>f</bold>. <italic><tp:taxon-name><tp:taxon-name-part taxon-name-part-type="genus" reg="Essigella">E.</tp:taxon-name-part> <tp:taxon-name-part taxon-name-part-type="species" reg="sorenseni">sorenseni</tp:taxon-name-part></tp:taxon-name></italic> sp. n.</p></caption><graphic xmlns:xlink="http://www.w3.org/1999/xlink" xlink:href="zookeys-765-103-g001.jpg" position="float" orientation="portrait" xlink:type="simple" id="oo_208412.jpg"/></fig><fig id="F2" position="float" orientation="portrait"><label>Figure 2.</label><caption><p>Morphological structures in <italic><tp:taxon-name><tp:taxon-name-part taxon-name-part-type="genus" reg="Essigella">Essigella</tp:taxon-name-part> <tp:taxon-name-part taxon-name-part-type="species" reg="pini">pini</tp:taxon-name-part></tp:taxon-name></italic> and in <italic><tp:taxon-name><tp:taxon-name-part taxon-name-part-type="genus" reg="Essigella">E.</tp:taxon-name-part> <tp:taxon-name-part taxon-name-part-type="species" reg="patchae">patchae</tp:taxon-name-part></tp:taxon-name></italic>: <bold>a</bold> URS in <italic><tp:taxon-name><tp:taxon-name-part taxon-name-part-type="genus" reg="Essigella">E.</tp:taxon-name-part> <tp:taxon-name-part taxon-name-part-type="species" reg="pini">pini</tp:taxon-name-part></tp:taxon-name></italic> (slide-mounted specimen) <bold>b</bold> URS in <italic><tp:taxon-name><tp:taxon-name-part taxon-name-part-type="genus" reg="Essigella">E.</tp:taxon-name-part> <tp:taxon-name-part taxon-name-part-type="species" reg="patchae">patchae</tp:taxon-name-part></tp:taxon-name></italic> (slide-mounted specimen) <bold>c</bold> URS in <italic><tp:taxon-name><tp:taxon-name-part taxon-name-part-type="genus" reg="Essigella">E.</tp:taxon-name-part> <tp:taxon-name-part taxon-name-part-type="species" reg="pini">pini</tp:taxon-name-part></tp:taxon-name></italic> (<abbrev xmlns:xlink="http://www.w3.org/1999/xlink" xlink:title="scanning electron microscope" id="ABBRID0EUIAG" xlink:type="simple">SEM</abbrev>) <bold>d</bold> URS in <italic><tp:taxon-name><tp:taxon-name-part taxon-name-part-type="genus" reg="Essigella">E.</tp:taxon-name-part> <tp:taxon-name-part taxon-name-part-type="species" reg="patchae">patchae</tp:taxon-name-part></tp:taxon-name></italic> (<abbrev xmlns:xlink="http://www.w3.org/1999/xlink" xlink:title="scanning electron microscope" id="ABBRID0EFJAG" xlink:type="simple">SEM</abbrev>) <bold>e</bold> genital plate in <italic><tp:taxon-name><tp:taxon-name-part taxon-name-part-type="genus" reg="Essigella">E.</tp:taxon-name-part> <tp:taxon-name-part taxon-name-part-type="species" reg="pini">pini</tp:taxon-name-part></tp:taxon-name></italic> (<abbrev xmlns:xlink="http://www.w3.org/1999/xlink" xlink:title="scanning electron microscope" id="ABBRID0EWJAG" xlink:type="simple">SEM</abbrev>) <bold>f</bold> genital plate in <italic><tp:taxon-name><tp:taxon-name-part taxon-name-part-type="genus" reg="Essigella">E.</tp:taxon-name-part> <tp:taxon-name-part taxon-name-part-type="species" reg="patchae">patchae</tp:taxon-name-part></tp:taxon-name></italic> (<abbrev xmlns:xlink="http://www.w3.org/1999/xlink" xlink:title="scanning electron microscope" id="ABBRID0EHKAG" xlink:type="simple">SEM</abbrev>) <bold>g</bold> details in genital plate in <italic><tp:taxon-name><tp:taxon-name-part taxon-name-part-type="genus" reg="Essigella">E.</tp:taxon-name-part> <tp:taxon-name-part taxon-name-part-type="species" reg="pini">pini</tp:taxon-name-part></tp:taxon-name></italic> (<abbrev xmlns:xlink="http://www.w3.org/1999/xlink" xlink:title="scanning electron microscope" id="ABBRID0EYKAG" xlink:type="simple">SEM</abbrev>) <bold>h</bold> details in genital plate in <italic><tp:taxon-name><tp:taxon-name-part taxon-name-part-type="genus" reg="Essigella">E.</tp:taxon-name-part> <tp:taxon-name-part taxon-name-part-type="species" reg="patchae">patchae</tp:taxon-name-part></tp:taxon-name></italic> (<abbrev xmlns:xlink="http://www.w3.org/1999/xlink" xlink:title="scanning electron microscope" id="ABBRID0EJLAG" xlink:type="simple">SEM</abbrev>).</p></caption><graphic xmlns:xlink="http://www.w3.org/1999/xlink" xlink:href="zookeys-765-103-g002.jpg" position="float" orientation="portrait" xlink:type="simple" id="oo_208413.jpg"/></fig></tp:treatment-sec><ref-list><ref id="B30"><mixed-citation xmlns:xlink="http://www.w3.org/1999/xlink" xlink:type="simple">
          <person-group><name name-style="western"><surname>Sorensen</surname><given-names>JT</given-names></name></person-group> (<year>1994</year>) <article-title>A revision of the aphid genus <italic><tp:taxon-name><tp:taxon-name-part taxon-name-part-type="genus">Essigella</tp:taxon-name-part></tp:taxon-name></italic> (<tp:taxon-name><tp:taxon-name-part taxon-name-part-type="suborder">Homoptera</tp:taxon-name-part></tp:taxon-name>: <tp:taxon-name><tp:taxon-name-part taxon-name-part-type="family">Aphididae</tp:taxon-name-part></tp:taxon-name>: <tp:taxon-name><tp:taxon-name-part taxon-name-part-type="subfamily">Lachninae</tp:taxon-name-part></tp:taxon-name>): its ecological associations with, and evolution on, <tp:taxon-name><tp:taxon-name-part taxon-name-part-type="family">Pinaceae</tp:taxon-name-part></tp:taxon-name> hosts.</article-title> <source>Pan-Pacific Entomologist</source> <volume>70</volume>(<issue>1</issue>): <fpage>1</fpage>–<lpage>102</lpage>.</mixed-citation></ref></ref-list></tp:taxon-treatment>
